# Supplementary material for: Genome- and transcriptome-wide association meta-analysis reveals new insights into genes affecting coronary and peripheral artery disease
Source: PLoS One. 2025 Nov 18;20(11):e0335513. doi: 10.1371/journal.pone.0335513 (PMC12626291; doi:10.1371/journal.pone.0335513)
Supplement: S1 File — Supplementary Tables 1–12. (XLSX) [file pone.0335513.s008.xlsx]

## Sheet: Content
Supplementary tables
SupTable 1	Correlation between ABI and principal components for LIFE-Adult and LIFE-Heart
SupTable 2	GWAS top hits for SNPs with at least suggestive significance level
SupTable 3	GWAS catalog-lookup
SupTable 4	Candidate genes (CAD, PAD, carotid plaque build up and ABI) replicated
SupTable 5	Genes significantly related with ABI in TWAMA
SupTable 6	Significantly enriched pathways based on Disease Ontology
SupTable 7	Significantly enriched pathways based on GSEA
SupTable 8	Fast Gene Set Enrichment Analysis
SupTable 9	Genes significantly related with ABI in S-PrediXcan
SupTable 10	Overlap of gene association analysis in TWAMA, S-PrediXcan blood and S-PrediXcan
SupTable 11	Pathway analysis on the 24 overlapping genes
SupTable 12	List of abbrevations in our study

## Sheet: SupTable1
Supplementary Table 1: Correlation between ABI and principal components for LIFE-Adult and LIFE-Heart
LIFE-Adult					LIFE-Heart
	p-value	correlation	95% CI			p-value	correlation	95% CI
PC1	0.91	-0.001	-0.026 - 0.023		PC1	0.84	0.004	-0.031 - 0.039
PC2	0.03	0.028	0.003 - 0.052		PC2	0.09	0.030	-0.005 - 0.065
PC3	0.28	-0.013	-0.038 - 0.011		PC3	0.20	0.023	-0.012 - 0.058
PC4	0.71	-0.005	-0.029 - 0.020		PC4	0.004	-0.052	-0.086 - 0.017
PC5	0.67	0.005	-0.019 - 0.030		PC5	0.09	-0.030	-0.065 -0.005
PC6	0.39	-0.011	-0.035 - 0.014		PC6	0.08	-0.005	-0.040 - 0.030
PC7	0.003	-0.04	-0.061 - 0.013		PC7	0.80	0.004	-0.030 - 0.039
PC8	0.03	0.031	0.002 - 0.051		PC8	0.57	-0.010	-0.045 - 0.025
PC9	0.14	-0.182	-0.042 - 0.006		PC9	0.47	0.013	-0.022 - 0.048
PC10	0.31	-0.013	-0.037 - 0.012		PC10	0.667	-0.008	-0.042 - 0.027

## Sheet: SupTable2
Supplementary Table 2: GWAS top hits for SNPs with at least suggestive significance level. For column annotation please see Supplementary Table 10.									Supplementary Table 2: GWAS top hits for SNPs with at least suggestive significance level		Supplementary table 2: GWAS top hits for SNPs with at least suggestive significance level
SNP	Duplicated position	Chrom.	Cytoband	Position of SNP	TagSNP	R² SNP - tagSNP	Is tagSNP	Nearest genes (functional relevance)	Biotype (validation) nearest genes	Nearest gene	Cis-eQTL genes	Trans-eQTL genes	Top phenotype	Top log-p prim. statistic	explained variance SNP	Counted allele	Other allele	Allele	Allele freq.	Minor allel freq.	Info-score	Beta prim log ABI	SE prim log ABI
rs5972515:32303187:G:A	FALSE	23	Xp21.1	32303187	rs5972515	1	TRUE	DMD (0 kb, intron/Intron/MODIFIER | nc-RNA/Non coding transcript/MODIFIER); NPM1P8 (78 kb); RNA5SP501 (180 kb)	DMD:protein_coding(KNOWN); NPM1P8:pseudogene(KNOWN); RNA5SP501:rRNA(KNOWN)	DMD: dystrophin (0 kb)			ABI	6.54168	0.00272386	9652	A	G	0.0473307	0.0473307	0.984979	-0.0178388	0.00347434
rs80115038:83244133:C:T	FALSE	12	12q21.31	83244133	rs80115038	1	TRUE	TMTC2 (0 kb, intron/NMD transcript/MODIFIER | intron/Intron/MODIFIER | nc-RNA/Non coding transcript/MODIFIER); RNU6-977P (170 kb)	TMTC2:protein_coding(KNOWN); RNU6-977P:snRNA(KNOWN)	TMTC2: transmembrane and tetratricopeptide repeat containing 2 (0 kb)			ABI	6.53776	0.00271697	9662	T	C	0.0393568	0.0393568	0.981021	-0.0234768	0.00457585
rs186696265:161111700:C:T	FALSE	6	6q26	161111700	rs186696265	1	TRUE	PLG (12 kb); LPA (24 kb); LPAL2 (180 kb); SLC22A3 (240 kb)	PLG:protein_coding(KNOWN); LPA:protein_coding(KNOWN); LPAL2:pseudogene(KNOWN); SLC22A3:protein_coding(KNOWN)	PLG: plasminogen (12 kb)	ACAT2 | MAP3K4 | MRPL18 | RP3-428L16.2 | SLC22A1 | SOD2 | TCP1 | WTAP		ABI	6.18619	0.00255844	9662	T	C	0.0170359	0.0170359	0.938959	-0.0358276	0.00719681
rs200811106:84455545:T:TGG	FALSE	11	11q14.1	84455545	rs200811106	1	TRUE	DLG2 (0 kb, intron/Intron/MODIFIER | nc-RNA/Non coding transcript/MODIFIER); CTD-2537O9.1 (0 kb, intron/Intron/MODIFIER | nc-RNA/Non coding transcript/MODIFIER); HNRNPA1P72 (200 kb)	DLG2:protein_coding(KNOWN); CTD-2537O9.1:antisense(KNOWN); HNRNPA1P72:pseudogene(KNOWN)	DLG2: discs, large homolog 2 (Drosophila) (0 kb)	C11orf73 | EED | SYTL2		ABI	6.04681	0.0024902	9662	TGG	T	0.0127924	0.0127924	0.905347	-0.0417329	0.00849741

## Sheet: SupTable3
Supplementary Table 3: GWAS catalog-lookup. For column annotation please see Supplementary Table 10.
SNP	Chrom. of SNP	Position of SNP	R² SNP & GWAS-SNP	Distance SNP & GWAS-SNP	Reference LD calculation	GWAS-SNP	GWAS-SNP-Haplotype	GWAS-phenotype	GWAS-p-value-details	GWAs-p-value	GWAS reported genes	GWAS first author	GWAS date	GWAS PMID
rs186696265	6	161111700	1	0	ref1: TG phase3 v5	rs186696265	rs186696265	Low density lipoprotein cholesterol levels		4e-07	NR	Wojcik GL	2019-06-19	31217584
rs186696265	6	161111700	1	0	ref1: TG phase3 v5	rs186696265	rs186696265	Total cholesterol levels		2e-06	NR	Wojcik GL	2019-06-19	31217584
rs186696265	6	161111700	1	0	ref1: TG phase3 v5	rs186696265	rs186696265	Triglyceride levels		5e-36	PLG	Richardson TG	2020-03-23	32203549
rs186696265	6	161111700	1	0	ref1: TG phase3 v5	rs186696265	rs186696265	Triglycerides		2e-26		Sakaue S	2021-09-30	34594039
rs186696265	6	161111700	1	0	ref1: TG phase3 v5	rs186696265	rs186696265	LDL cholesterol		4e-14	LPA	Surakka I	2015-05-11	25961943
rs186696265	6	161111700	1	0	ref1: TG phase3 v5	rs186696265	rs186696265	Lipoprotein phospholipase A2 activity in cardiovascular disease		1e-12	intergenic	Yeo A	2017-07-28	28753643
rs186696265	6	161111700	1	0	ref1: TG phase3 v5	rs186696265	rs186696265	Lipoprotein(a) levels adjusted for apolipoprotein(a) isoforms		2e-207	LPA	Mack S	2017-05-16	28512139
rs186696265	6	161111700	1	0	ref1: TG phase3 v5	rs186696265	rs186696265	Lipoprotein (a) levels		4e-231	LPA	Mack S	2017-05-16	28512139
rs186696265	6	161111700	1	0	ref1: TG phase3 v5	rs186696265	rs186696265	Total cholesterol levels	(EA)	5e-64	NR	Hoffmann TJ	2018-03-05	29507422
rs186696265	6	161111700	1	0	ref1: TG phase3 v5	rs186696265	rs186696265	Total cholesterol levels		8e-64	NR	Hoffmann TJ	2018-03-05	29507422
rs186696265	6	161111700	1	0	ref1: TG phase3 v5	rs186696265	rs186696265	Low density lipoprotein cholesterol levels	(EA)	3e-69	NR	Hoffmann TJ	2018-03-05	29507422
rs186696265	6	161111700	1	0	ref1: TG phase3 v5	rs186696265	rs186696265	Low density lipoprotein cholesterol levels		4e-69	NR	Hoffmann TJ	2018-03-05	29507422
rs186696265	6	161111700	1	0	ref1: TG phase3 v5	rs186696265	rs186696265	Coronary artery disease		5e-92	intergenic	van der Harst P	2017-12-06	29212778
rs186696265	6	161111700	1	0	ref1: TG phase3 v5	rs186696265	rs186696265	Parental longevity (combined parental attained age, Martingale residuals)		8e-18	NR	Pilling LC	2017-12-01	29227965
rs186696265	6	161111700	1	0	ref1: TG phase3 v5	rs186696265	rs186696265	Parental longevity (mother's age at death or mother's attained age)		8e-09	LPA	Wright KM	2019-09-04	31484785
rs186696265	6	161111700	0.76455	98687	ref1: TG phase3 v5	rs140570886	rs140570886	Triglyceride levels		3e-34	LPA	Ripatti P	2020-03-10	32154731
rs186696265	6	161111700	0.76455	98687	ref1: TG phase3 v5	rs140570886	rs140570886	Medication use (salicylic acid and derivatives)		2e-12	LPA	Wu Y	2019-04-23	31015401
rs186696265	6	161111700	0.76455	98687	ref1: TG phase3 v5	rs140570886	rs140570886	Medication use (vasodilators used in cardiac diseases)		2e-10	LPA	Wu Y	2019-04-23	31015401
rs186696265	6	161111700	0.76455	98687	ref1: TG phase3 v5	rs140570886	rs140570886	Medication use (antithrombotic agents)		3e-18	LPA	Wu Y	2019-04-23	31015401
rs186696265	6	161111700	0.76455	98687	ref1: TG phase3 v5	rs140570886	rs140570886	Medication use (beta blocking agents)		3e-09	LPA	Wu Y	2019-04-23	31015401
rs186696265	6	161111700	0.76455	98687	ref1: TG phase3 v5	rs140570886	rs140570886	Non-albumin protein levels		6e-11	NR	Sinnott-Armstrong N	2021-01-18	33462484
rs186696265	6	161111700	0.76455	98687	ref1: TG phase3 v5	rs140570886	rs140570886	Free cholesterol levels in medium VLDL		1e-32		Richardson TG	2022-02-25	35213538
rs186696265	6	161111700	0.76455	98687	ref1: TG phase3 v5	rs140570886	rs140570886	Omega-6 fatty acid levels		8e-42		Richardson TG	2022-02-25	35213538
rs186696265	6	161111700	0.76455	98687	ref1: TG phase3 v5	rs140570886	rs140570886	Phosphatidylcholine levels		2e-12		Richardson TG	2022-02-25	35213538
rs186696265	6	161111700	0.76455	98687	ref1: TG phase3 v5	rs140570886	rs140570886	Phosphoglycerides levels		3e-18		Richardson TG	2022-02-25	35213538
rs186696265	6	161111700	0.76455	98687	ref1: TG phase3 v5	rs140570886	rs140570886	Cholesterol levels in very large VLDL		8e-100		Richardson TG	2022-02-25	35213538
rs186696265	6	161111700	0.76455	98687	ref1: TG phase3 v5	rs140570886	rs140570886	Phospholipids to total lipids ratio in very large VLDL		3e-12		Richardson TG	2022-02-25	35213538
rs186696265	6	161111700	0.76455	98687	ref1: TG phase3 v5	rs140570886	rs140570886	Cholesteryl ester levels in very large VLDL		6e-76		Richardson TG	2022-02-25	35213538
rs186696265	6	161111700	0.76455	98687	ref1: TG phase3 v5	rs140570886	rs140570886	Total lipid levels in medium VLDL		2e-63		Richardson TG	2022-02-25	35213538
rs186696265	6	161111700	0.76455	98687	ref1: TG phase3 v5	rs140570886	rs140570886	Concentration of medium VLDL particles		6e-52		Richardson TG	2022-02-25	35213538
rs186696265	6	161111700	0.76455	98687	ref1: TG phase3 v5	rs140570886	rs140570886	Phospholipid levels in very small VLDL		3e-13		Richardson TG	2022-02-25	35213538
rs186696265	6	161111700	0.76455	98687	ref1: TG phase3 v5	rs140570886	rs140570886	Triglyceride levels in very small VLDL		7e-40		Richardson TG	2022-02-25	35213538
rs186696265	6	161111700	0.76455	98687	ref1: TG phase3 v5	rs140570886	rs140570886	Total lipid levels in very small VLDL		2e-11		Richardson TG	2022-02-25	35213538
rs186696265	6	161111700	0.76455	98687	ref1: TG phase3 v5	rs140570886	rs140570886	Concentration of very small VLDL particles		1e-09		Richardson TG	2022-02-25	35213538
rs186696265	6	161111700	0.76455	98687	ref1: TG phase3 v5	rs140570886	rs140570886	Apolipoprotein B levels		6e-17		Richardson TG	2022-02-25	35213538
rs186696265	6	161111700	0.76455	98687	ref1: TG phase3 v5	rs140570886	rs140570886	Total cholines levels		2e-14		Richardson TG	2022-02-25	35213538
rs186696265	6	161111700	0.76455	98687	ref1: TG phase3 v5	rs140570886	rs140570886	Ratio of apolipoprotein B to apolipoprotein A1 levels		2e-10		Richardson TG	2022-02-25	35213538
rs186696265	6	161111700	0.76455	98687	ref1: TG phase3 v5	rs140570886	rs140570886	Medication use (HMG CoA reductase inhibitors)		1e-41	LPA	Wu Y	2019-04-23	31015401
rs186696265	6	161111700	0.76455	98687	ref1: TG phase3 v5	rs140570886	rs140570886	Medication use (agents acting on the renin-angiotensin system)		4e-09	LPA	Wu Y	2019-04-23	31015401
rs186696265	6	161111700	0.76455	98687	ref1: TG phase3 v5	rs140570886	rs140570886	Triglyceride levels in IDL		7e-24		Richardson TG	2022-02-25	35213538
rs186696265	6	161111700	0.76455	98687	ref1: TG phase3 v5	rs140570886	rs140570886	Cholesteryl ester levels in medium LDL		7e-25		Richardson TG	2022-02-25	35213538
rs186696265	6	161111700	0.76455	98687	ref1: TG phase3 v5	rs140570886	rs140570886	Cholesteryl esters to total lipids ratio in large LDL		6e-28		Richardson TG	2022-02-25	35213538
rs186696265	6	161111700	0.76455	98687	ref1: TG phase3 v5	rs140570886	rs140570886	Total lipid levels in large VLDL		2e-110		Richardson TG	2022-02-25	35213538
rs186696265	6	161111700	0.76455	98687	ref1: TG phase3 v5	rs140570886	rs140570886	Cholesterol levels in large VLDL		1e-78		Richardson TG	2022-02-25	35213538
rs186696265	6	161111700	0.76455	98687	ref1: TG phase3 v5	rs140570886	rs140570886	Cholesterol levels in medium LDL		6e-16		Richardson TG	2022-02-25	35213538
rs186696265	6	161111700	0.76455	98687	ref1: TG phase3 v5	rs140570886	rs140570886	Triglyceride levels in large LDL		3e-25		Richardson TG	2022-02-25	35213538
rs186696265	6	161111700	0.76455	98687	ref1: TG phase3 v5	rs140570886	rs140570886	Phospholipids to total lipids ratio in large LDL		1e-21		Richardson TG	2022-02-25	35213538
rs186696265	6	161111700	0.76455	98687	ref1: TG phase3 v5	rs140570886	rs140570886	Total lipid levels in medium LDL		4e-17		Richardson TG	2022-02-25	35213538
rs186696265	6	161111700	0.76455	98687	ref1: TG phase3 v5	rs140570886	rs140570886	Phospholipid levels in medium LDL		4e-11		Richardson TG	2022-02-25	35213538
rs186696265	6	161111700	0.76455	98687	ref1: TG phase3 v5	rs140570886	rs140570886	Concentration of medium LDL particles		3e-25		Richardson TG	2022-02-25	35213538
rs186696265	6	161111700	0.76455	98687	ref1: TG phase3 v5	rs140570886	rs140570886	Triglyceride levels in medium LDL		7e-64		Richardson TG	2022-02-25	35213538
rs186696265	6	161111700	0.76455	98687	ref1: TG phase3 v5	rs140570886	rs140570886	Linoleic acid levels		2e-47		Richardson TG	2022-02-25	35213538
rs186696265	6	161111700	0.76455	98687	ref1: TG phase3 v5	rs140570886	rs140570886	Polyunsaturated fatty acid levels		2e-44		Richardson TG	2022-02-25	35213538
rs186696265	6	161111700	0.76455	98687	ref1: TG phase3 v5	rs140570886	rs140570886	Total fatty acid levels		1e-77		Richardson TG	2022-02-25	35213538
rs186696265	6	161111700	0.76455	98687	ref1: TG phase3 v5	rs140570886	rs140570886	Total lipid levels in lipoprotein particles		4e-41		Richardson TG	2022-02-25	35213538
rs186696265	6	161111700	0.76455	98687	ref1: TG phase3 v5	rs140570886	rs140570886	Total lipid levels in small HDL		1e-08		Richardson TG	2022-02-25	35213538
rs186696265	6	161111700	0.76455	98687	ref1: TG phase3 v5	rs140570886	rs140570886	Phospholipid levels in small HDL		1e-09		Richardson TG	2022-02-25	35213538
rs186696265	6	161111700	0.76455	98687	ref1: TG phase3 v5	rs140570886	rs140570886	Concentration of small LDL particles		4e-32		Richardson TG	2022-02-25	35213538
rs186696265	6	161111700	0.76455	98687	ref1: TG phase3 v5	rs140570886	rs140570886	Phospholipid levels in medium VLDL		9e-46		Richardson TG	2022-02-25	35213538
rs186696265	6	161111700	0.76455	98687	ref1: TG phase3 v5	rs140570886	rs140570886	Triglyceride levels in medium VLDL		1e-96		Richardson TG	2022-02-25	35213538
rs186696265	6	161111700	0.76455	98687	ref1: TG phase3 v5	rs140570886	rs140570886	Omega-3 fatty acid levels		3e-18		Richardson TG	2022-02-25	35213538
rs186696265	6	161111700	0.76455	98687	ref1: TG phase3 v5	rs140570886	rs140570886	Monounsaturated fatty acid levels		4e-89		Richardson TG	2022-02-25	35213538
rs186696265	6	161111700	0.76455	98687	ref1: TG phase3 v5	rs140570886	rs140570886	Free cholesterol levels in small VLDL		1e-18		Richardson TG	2022-02-25	35213538
rs186696265	6	161111700	0.76455	98687	ref1: TG phase3 v5	rs140570886	rs140570886	Total lipid levels in small LDL		8e-21		Richardson TG	2022-02-25	35213538
rs186696265	6	161111700	0.76455	98687	ref1: TG phase3 v5	rs140570886	rs140570886	Cholesterol levels in small LDL		2e-18		Richardson TG	2022-02-25	35213538
rs186696265	6	161111700	0.76455	98687	ref1: TG phase3 v5	rs140570886	rs140570886	Cholesteryl ester levels in small LDL		3e-32		Richardson TG	2022-02-25	35213538
rs186696265	6	161111700	0.76455	98687	ref1: TG phase3 v5	rs140570886	rs140570886	Triglyceride levels in small HDL		5e-45		Richardson TG	2022-02-25	35213538
rs186696265	6	161111700	0.76455	98687	ref1: TG phase3 v5	rs140570886	rs140570886	Total lipid levels in small VLDL		3e-49		Richardson TG	2022-02-25	35213538
rs186696265	6	161111700	0.76455	98687	ref1: TG phase3 v5	rs140570886	rs140570886	Concentration of small VLDL particles		3e-51		Richardson TG	2022-02-25	35213538
rs186696265	6	161111700	0.76455	98687	ref1: TG phase3 v5	rs140570886	rs140570886	Phospholipid levels in small VLDL		2e-32		Richardson TG	2022-02-25	35213538
rs186696265	6	161111700	0.76455	98687	ref1: TG phase3 v5	rs140570886	rs140570886	Triglyceride levels in small VLDL		2e-77		Richardson TG	2022-02-25	35213538
rs186696265	6	161111700	0.76455	98687	ref1: TG phase3 v5	rs140570886	rs140570886	Saturated fatty acid levels		2e-76		Richardson TG	2022-02-25	35213538
rs186696265	6	161111700	0.76455	98687	ref1: TG phase3 v5	rs140570886	rs140570886	Total phospholipid levels in lipoprotein particles		4e-23		Richardson TG	2022-02-25	35213538
rs186696265	6	161111700	0.76455	98687	ref1: TG phase3 v5	rs140570886	rs140570886	Cholesteryl ester levels in VLDL		2e-33		Richardson TG	2022-02-25	35213538
rs186696265	6	161111700	0.76455	98687	ref1: TG phase3 v5	rs140570886	rs140570886	Phospholipid levels in VLDL		1e-82		Richardson TG	2022-02-25	35213538
rs186696265	6	161111700	0.76455	98687	ref1: TG phase3 v5	rs140570886	rs140570886	VLDL cholesterol levels		1e-49		Richardson TG	2022-02-25	35213538
rs186696265	6	161111700	0.76455	98687	ref1: TG phase3 v5	rs140570886	rs140570886	Free cholesterol levels in VLDL		1e-73		Richardson TG	2022-02-25	35213538
rs186696265	6	161111700	0.76455	98687	ref1: TG phase3 v5	rs140570886	rs140570886	Total lipid levels in VLDL		2e-105		Richardson TG	2022-02-25	35213538
rs186696265	6	161111700	0.76455	98687	ref1: TG phase3 v5	rs140570886	rs140570886	Concentration of VLDL particles		2e-51		Richardson TG	2022-02-25	35213538
rs186696265	6	161111700	0.76455	98687	ref1: TG phase3 v5	rs140570886	rs140570886	Cholesterol levels in small VLDL		6e-20		Richardson TG	2022-02-25	35213538
rs186696265	6	161111700	0.76455	98687	ref1: TG phase3 v5	rs140570886	rs140570886	Cholesteryl ester levels in small VLDL		4e-20		Richardson TG	2022-02-25	35213538
rs186696265	6	161111700	0.76455	98687	ref1: TG phase3 v5	rs140570886	rs140570886	Coronary artery disease		2e-21	LPA	Klarin D	2017-07-17	28714974
rs186696265	6	161111700	0.76455	98687	ref1: TG phase3 v5	rs140570886	rs140570886	Concentration of large VLDL particles		7e-110		Richardson TG	2022-02-25	35213538
rs186696265	6	161111700	0.76455	98687	ref1: TG phase3 v5	rs140570886	rs140570886	Phospholipid levels in large VLDL		5e-99		Richardson TG	2022-02-25	35213538
rs186696265	6	161111700	0.76455	98687	ref1: TG phase3 v5	rs140570886	rs140570886	Phospholipids to total lipids ratio in large VLDL		8e-32		Richardson TG	2022-02-25	35213538
rs186696265	6	161111700	0.76455	98687	ref1: TG phase3 v5	rs140570886	rs140570886	Cholesteryl ester levels in large VLDL		3e-61		Richardson TG	2022-02-25	35213538
rs186696265	6	161111700	0.76455	98687	ref1: TG phase3 v5	rs140570886	rs140570886	Free cholesterol levels in large VLDL		9e-95		Richardson TG	2022-02-25	35213538
rs186696265	6	161111700	0.76455	98687	ref1: TG phase3 v5	rs140570886	rs140570886	Total lipid levels in LDL		1e-08		Richardson TG	2022-02-25	35213538
rs186696265	6	161111700	0.76455	98687	ref1: TG phase3 v5	rs140570886	rs140570886	Concentration of LDL particles		1e-18		Richardson TG	2022-02-25	35213538
rs186696265	6	161111700	0.76455	98687	ref1: TG phase3 v5	rs140570886	rs140570886	Cholesteryl esters to total lipids ratio in IDL		2e-18		Richardson TG	2022-02-25	35213538
rs186696265	6	161111700	0.76455	98687	ref1: TG phase3 v5	rs140570886	rs140570886	Triglyceride levels in LDL		1e-43		Richardson TG	2022-02-25	35213538
rs186696265	6	161111700	0.76455	98687	ref1: TG phase3 v5	rs140570886	rs140570886	Total free cholesterol levels		7e-16		Richardson TG	2022-02-25	35213538
rs186696265	6	161111700	0.76455	98687	ref1: TG phase3 v5	rs140570886	rs140570886	Dyslipidemia		5e-19		Guindo-Martinez M	2021-04-23	33893285
rs186696265	6	161111700	0.76455	98687	ref1: TG phase3 v5	rs140570886	rs140570886	Lipoprotein(a) levels adjusted for apolipoprotein(a) isoforms		2e-210	LPA	Mack S	2017-05-16	28512139
rs186696265	6	161111700	0.76455	98687	ref1: TG phase3 v5	rs140570886	rs140570886	Coronary artery disease		3e-87	LPA	van der Harst P	2017-12-06	29212778
rs186696265	6	161111700	0.76455	98687	ref1: TG phase3 v5	rs140570886	rs140570886	Heart failure		8e-11	LPA	Shah S	2020-01-09	31919418
rs186696265	6	161111700	0.76455	98687	ref1: TG phase3 v5	rs140570886	rs140570886	Cardiovascular disease		1e-23		Kichaev G	2018-12-27	30595370
rs186696265	6	161111700	0.61564	216822	ref1: TG phase3 v5	rs1510224	rs1510224	Lipoprotein (a) levels		4e-160	LPA	Mack S	2017-05-16	28512139
rs186696265	6	161111700	0.61564	216822	ref1: TG phase3 v5	rs1510224	rs1510224	Parental longevity (combined parental attained age, Martingale residuals)		4e-11	NR	Pilling LC	2017-12-01	29227965
rs186696265	6	161111700	0.61564	150563	ref1: TG phase3 v5	rs3798220	rs3798220	Apolipoprotein B levels		3e-63	NR	Sinnott-Armstrong N	2021-01-18	33462484
rs186696265	6	161111700	0.61564	150563	ref1: TG phase3 v5	rs3798220	rs3798220	Low density lipoprotein cholesterol levels		3e-68	NR	Sinnott-Armstrong N	2021-01-18	33462484
rs186696265	6	161111700	0.61564	150563	ref1: TG phase3 v5	rs3798220	rs3798220	Lipoprotein (a) levels		0	NR	Sinnott-Armstrong N	2021-01-18	33462484
rs186696265	6	161111700	0.61564	150563	ref1: TG phase3 v5	rs3798220	rs3798220	Total cholesterol levels		2e-52	NR	Sinnott-Armstrong N	2021-01-18	33462484
rs186696265	6	161111700	0.61564	150563	ref1: TG phase3 v5	rs3798220	rs3798220	Triglyceride levels		1e-24	NR	Sinnott-Armstrong N	2021-01-18	33462484
rs186696265	6	161111700	0.61564	150563	ref1: TG phase3 v5	rs3798220	rs3798220	Coronary heart disease		3e-11	LPA	Schunkert H	2011-03-06	21378990
rs186696265	6	161111700	0.61564	262957	ref1: TG phase3 v5	rs9457925	rs9457925	Blood protein levels	(LPA)	2e-17	NR	Sun W	2016-08-17	27532455
rs186696265	6	161111700	0.61564	262957	ref1: TG phase3 v5	rs9457925	rs9457925	Parental longevity (mother's age at death or mother's attained age)		2e-06	NR	Wright KM	2019-09-04	31484785
rs186696265	6	161111700	0.61564	262957	ref1: TG phase3 v5	rs9457925	rs9457925	Parental longevity (father's age at death)		4e-12	LPA	Wright KM	2019-09-04	31484785
rs186696265	6	161111700	0.61564	201418	ref1: TG phase3 v5	rs9457927	rs9457927	Phospholipids to total lipids ratio in IDL		4e-08		Richardson TG	2022-02-25	35213538
rs186696265	6	161111700	0.509049	188830	ref1: TG phase3 v5	rs117733303	rs117733303	LDL cholesterol levels		3e-27	LPA	Richardson TG	2020-03-23	32203549
rs186696265	6	161111700	0.509049	188830	ref1: TG phase3 v5	rs117733303	rs117733303	Apolipoprotein B levels		4e-29	LPA	Richardson TG	2020-03-23	32203549
rs186696265	6	161111700	0.468054	360169	ref1: TG phase3 v5	rs9295128	rs9295128	Lipoprotein phospholipase A2 activity in cardiovascular disease		4e-11	intergenic	Yeo A	2017-07-28	28753643
rs186696265	6	161111700	0.468054	360169	ref1: TG phase3 v5	rs9295128	rs9295128	Parental longevity (combined parental attained age, Martingale residuals)		2e-11	NR	Pilling LC	2017-12-01	29227965
rs186696265	6	161111700	0.409138	554057	ref1: TG phase3 v5	rs2282143	rs2282143	Essential hypertension (time to event)		3e-08	SLC22A1	Bi W	2020-06-23	32589924
rs186696265	6	161111700	0.409138	554057	ref1: TG phase3 v5	rs2282143	rs2282143	Apolipoprotein B levels		8e-33	NR	Sinnott-Armstrong N	2021-01-18	33462484
rs186696265	6	161111700	0.409138	554057	ref1: TG phase3 v5	rs2282143	rs2282143	Low density lipoprotein cholesterol levels		5e-34	NR	Sinnott-Armstrong N	2021-01-18	33462484
rs186696265	6	161111700	0.409138	554057	ref1: TG phase3 v5	rs2282143	rs2282143	Lipoprotein (a) levels		1e-138	NR	Sinnott-Armstrong N	2021-01-18	33462484
rs186696265	6	161111700	0.409138	554057	ref1: TG phase3 v5	rs2282143	rs2282143	Total cholesterol levels		6e-28	NR	Sinnott-Armstrong N	2021-01-18	33462484
rs186696265	6	161111700	0.409138	554057	ref1: TG phase3 v5	rs2282143	rs2282143	Triglyceride levels		1e-12	NR	Sinnott-Armstrong N	2021-01-18	33462484
rs186696265	6	161111700	0.375818	271379	ref1: TG phase3 v5	rs143843429	rs143843429	Triglycerides to total lipids ratio in medium HDL		1e-08		Richardson TG	2022-02-25	35213538
rs186696265	6	161111700	0.375818	271379	ref1: TG phase3 v5	rs143843429	rs143843429	Parental longevity (combined parental attained age, Martingale residuals)		4e-09	NR	Pilling LC	2017-12-01	29227965
rs186696265	6	161111700	0.370728	548400	ref2: TG phase1 v3	rs138458033	rs138458033	Ratio of polyunsaturated fatty acids to total fatty acids		1e-09		Richardson TG	2022-02-25	35213538
rs186696265	6	161111700	0.370728	548400	ref2: TG phase1 v3	rs138458033	rs138458033	Ratio of polyunsaturated fatty acids to monounsaturated fatty acids		6e-10		Richardson TG	2022-02-25	35213538
rs186696265	6	161111700	0.370728	548400	ref2: TG phase1 v3	rs138458033	rs138458033	Ratio of monounsaturated fatty acids to total fatty acids		4e-09		Richardson TG	2022-02-25	35213538
rs186696265	6	161111700	0.370728	548400	ref2: TG phase1 v3	rs138458033	rs138458033	Cholesterol levels in chylomicrons and extremely large VLDL		7e-29		Richardson TG	2022-02-25	35213538
rs186696265	6	161111700	0.370728	548400	ref2: TG phase1 v3	rs138458033	rs138458033	Free cholesterol levels in chylomicrons and extremely large VLDL		2e-30		Richardson TG	2022-02-25	35213538
rs186696265	6	161111700	0.370728	548400	ref2: TG phase1 v3	rs138458033	rs138458033	Concentration of chylomicrons and extremely large VLDL particles		6e-31		Richardson TG	2022-02-25	35213538
rs186696265	6	161111700	0.370728	548400	ref2: TG phase1 v3	rs138458033	rs138458033	Cholesteryl ester levels in chylomicrons and extremely large VLDL		3e-27		Richardson TG	2022-02-25	35213538
rs186696265	6	161111700	0.370728	548400	ref2: TG phase1 v3	rs138458033	rs138458033	Total lipid levels in chylomicrons and extremely large VLDL		7e-36		Richardson TG	2022-02-25	35213538
rs186696265	6	161111700	0.370728	548400	ref2: TG phase1 v3	rs138458033	rs138458033	Total lipid levels in very large VLDL		6e-23		Richardson TG	2022-02-25	35213538
rs186696265	6	161111700	0.370728	548400	ref2: TG phase1 v3	rs138458033	rs138458033	Free cholesterol levels in very large VLDL		1e-21		Richardson TG	2022-02-25	35213538
rs186696265	6	161111700	0.370728	548400	ref2: TG phase1 v3	rs138458033	rs138458033	Concentration of very large VLDL particles		9e-21		Richardson TG	2022-02-25	35213538
rs186696265	6	161111700	0.370728	548400	ref2: TG phase1 v3	rs138458033	rs138458033	Phospholipid levels in very large VLDL		5e-22		Richardson TG	2022-02-25	35213538
rs186696265	6	161111700	0.370728	548400	ref2: TG phase1 v3	rs138458033	rs138458033	Triglyceride levels in very large VLDL		3e-25		Richardson TG	2022-02-25	35213538
rs186696265	6	161111700	0.370728	548400	ref2: TG phase1 v3	rs138458033	rs138458033	Phospholipid levels in chylomicrons and extremely large VLDL		1e-29		Richardson TG	2022-02-25	35213538
rs186696265	6	161111700	0.370728	548400	ref2: TG phase1 v3	rs138458033	rs138458033	Phospholipids to total lipids ratio in chylomicrons and extremely large VLDL		3e-10		Richardson TG	2022-02-25	35213538
rs186696265	6	161111700	0.370728	548400	ref2: TG phase1 v3	rs138458033	rs138458033	Triglyceride levels in chylomicrons and extremely large VLDL		2e-41		Richardson TG	2022-02-25	35213538
rs186696265	6	161111700	0.370728	548400	ref2: TG phase1 v3	rs138458033	rs138458033	Ratio of triglycerides to phosphoglycerides		1e-17		Richardson TG	2022-02-25	35213538
rs186696265	6	161111700	0.370728	548400	ref2: TG phase1 v3	rs138458033	rs138458033	Cholesteryl esters to total lipids ratio in small LDL		2e-18		Richardson TG	2022-02-25	35213538
rs186696265	6	161111700	0.370728	548400	ref2: TG phase1 v3	rs138458033	rs138458033	Phospholipids to total lipids ratio in small LDL		5e-18		Richardson TG	2022-02-25	35213538
rs186696265	6	161111700	0.370728	548400	ref2: TG phase1 v3	rs138458033	rs138458033	Average diameter for VLDL particles		4e-29		Richardson TG	2022-02-25	35213538
rs186696265	6	161111700	0.370728	548400	ref2: TG phase1 v3	rs138458033	rs138458033	Triglyceride levels in VLDL		6e-24		Richardson TG	2022-02-25	35213538
rs186696265	6	161111700	0.370728	548400	ref2: TG phase1 v3	rs138458033	rs138458033	Cholesteryl esters to total lipids ratio in large VLDL		2e-20		Richardson TG	2022-02-25	35213538
rs186696265	6	161111700	0.370728	548400	ref2: TG phase1 v3	rs138458033	rs138458033	Triglyceride levels in large VLDL		3e-23		Richardson TG	2022-02-25	35213538
rs186696265	6	161111700	0.370728	547669	ref2: TG phase1 v3	rs148349043	rs148349043	Triglyceride levels in very large HDL		3e-10		Richardson TG	2022-02-25	35213538
rs186696265	6	161111700	0.370728	547669	ref2: TG phase1 v3	rs148349043	rs148349043	Ratio of omega-6 fatty acids to total fatty acids		5e-08		Richardson TG	2022-02-25	35213538
rs186696265	6	161111700	0.370728	547669	ref2: TG phase1 v3	rs148349043	rs148349043	Free cholesterol to total lipids ratio in chylomicrons and extremely large VLDL		1e-28		Richardson TG	2022-02-25	35213538
rs186696265	6	161111700	0.370728	547669	ref2: TG phase1 v3	rs148349043	rs148349043	Cholesterol to total lipids ratio in chylomicrons and extremely large VLDL		3e-25		Richardson TG	2022-02-25	35213538
rs186696265	6	161111700	0.370728	547669	ref2: TG phase1 v3	rs148349043	rs148349043	Cholesteryl esters to total lipids ratio in chylomicrons and extremely large VLDL		2e-18		Richardson TG	2022-02-25	35213538
rs186696265	6	161111700	0.370728	547669	ref2: TG phase1 v3	rs148349043	rs148349043	Cholesteryl esters to total lipids ratio in very large VLDL		9e-25		Richardson TG	2022-02-25	35213538
rs186696265	6	161111700	0.370728	547669	ref2: TG phase1 v3	rs148349043	rs148349043	Triglycerides to total lipids ratio in very large VLDL		2e-17		Richardson TG	2022-02-25	35213538
rs186696265	6	161111700	0.370728	547669	ref2: TG phase1 v3	rs148349043	rs148349043	Free cholesterol to total lipids ratio in very large VLDL		2e-10		Richardson TG	2022-02-25	35213538
rs186696265	6	161111700	0.370728	547669	ref2: TG phase1 v3	rs148349043	rs148349043	Cholesterol to total lipids ratio in very large VLDL		7e-23		Richardson TG	2022-02-25	35213538
rs186696265	6	161111700	0.370728	547669	ref2: TG phase1 v3	rs148349043	rs148349043	Cholesteryl esters to total lipids ratio in medium VLDL		1e-09		Richardson TG	2022-02-25	35213538
rs186696265	6	161111700	0.370728	547669	ref2: TG phase1 v3	rs148349043	rs148349043	Triglycerides to total lipids ratio in chylomicrons and extremely large VLDL		3e-26		Richardson TG	2022-02-25	35213538
rs186696265	6	161111700	0.370728	547669	ref2: TG phase1 v3	rs148349043	rs148349043	Free cholesterol to total lipids ratio in medium LDL		2e-14		Richardson TG	2022-02-25	35213538
rs186696265	6	161111700	0.370728	547669	ref2: TG phase1 v3	rs148349043	rs148349043	Cholesterol to total lipids ratio in medium VLDL		8e-09		Richardson TG	2022-02-25	35213538
rs186696265	6	161111700	0.370728	547669	ref2: TG phase1 v3	rs148349043	rs148349043	Triglyceride levels in small LDL		1e-20		Richardson TG	2022-02-25	35213538
rs186696265	6	161111700	0.370728	547669	ref2: TG phase1 v3	rs148349043	rs148349043	Triglycerides to total lipids ratio in small LDL		8e-12		Richardson TG	2022-02-25	35213538
rs186696265	6	161111700	0.370728	547669	ref2: TG phase1 v3	rs148349043	rs148349043	Free cholesterol to total lipids ratio in small LDL		7e-16		Richardson TG	2022-02-25	35213538
rs186696265	6	161111700	0.370728	547669	ref2: TG phase1 v3	rs148349043	rs148349043	Total triglycerides levels		3e-20		Richardson TG	2022-02-25	35213538
rs186696265	6	161111700	0.370728	547669	ref2: TG phase1 v3	rs148349043	rs148349043	Cholesterol to total lipids ratio in large VLDL		6e-16		Richardson TG	2022-02-25	35213538
rs186696265	6	161111700	0.366159	570352	ref1: TG phase3 v5	rs9457840	rs9457840	Blood protein levels	(LPA)	2e-08	NR	Sun W	2016-08-17	27532455
rs186696265	6	161111700	0.324435	676858	ref2: TG phase1 v3	chr6:160434842:I	chr6:160434842:I	Total cholesterol levels	(EA)	2e-18	NR	Hoffmann TJ	2018-03-05	29507422
rs186696265	6	161111700	0.324435	676858	ref2: TG phase1 v3	chr6:160434842:I	chr6:160434842:I	Total cholesterol levels		3e-18	NR	Hoffmann TJ	2018-03-05	29507422
rs186696265	6	161111700	0.324435	676858	ref2: TG phase1 v3	chr6:160434842:I	chr6:160434842:I	Low density lipoprotein cholesterol levels	(EA)	2e-20	NR	Hoffmann TJ	2018-03-05	29507422
rs186696265	6	161111700	0.324435	676858	ref2: TG phase1 v3	chr6:160434842:I	chr6:160434842:I	Low density lipoprotein cholesterol levels		9e-20	NR	Hoffmann TJ	2018-03-05	29507422
rs186696265	6	161111700	0.308196	502896	ref2: TG phase1 v3	rs16891156	rs16891156	Triglyceride levels in very large HDL		8e-36		Richardson TG	2022-02-25	35213538
rs186696265	6	161111700	0.308196	502896	ref2: TG phase1 v3	rs16891156	rs16891156	Triglycerides to total lipids ratio in very large HDL		2e-23		Richardson TG	2022-02-25	35213538
rs186696265	6	161111700	0.308196	502896	ref2: TG phase1 v3	rs16891156	rs16891156	Free cholesterol to total lipids ratio in medium VLDL		7e-21		Richardson TG	2022-02-25	35213538
rs186696265	6	161111700	0.308196	502896	ref2: TG phase1 v3	rs16891156	rs16891156	Ratio of polyunsaturated fatty acids to total fatty acids		2e-29		Richardson TG	2022-02-25	35213538
rs186696265	6	161111700	0.308196	502896	ref2: TG phase1 v3	rs16891156	rs16891156	Cholesterol to total lipids ratio in small HDL		1e-18		Richardson TG	2022-02-25	35213538
rs186696265	6	161111700	0.308196	502896	ref2: TG phase1 v3	rs16891156	rs16891156	Ratio of omega-6 fatty acids to total fatty acids		9e-31		Richardson TG	2022-02-25	35213538
rs186696265	6	161111700	0.308196	502896	ref2: TG phase1 v3	rs16891156	rs16891156	Ratio of polyunsaturated fatty acids to monounsaturated fatty acids		7e-35		Richardson TG	2022-02-25	35213538
rs186696265	6	161111700	0.308196	502896	ref2: TG phase1 v3	rs16891156	rs16891156	Cholesteryl esters to total lipids ratio in small HDL		7e-17		Richardson TG	2022-02-25	35213538
rs186696265	6	161111700	0.308196	502896	ref2: TG phase1 v3	rs16891156	rs16891156	Ratio of monounsaturated fatty acids to total fatty acids		7e-35		Richardson TG	2022-02-25	35213538
rs186696265	6	161111700	0.308196	502896	ref2: TG phase1 v3	rs16891156	rs16891156	Cholesterol levels in chylomicrons and extremely large VLDL		2e-90		Richardson TG	2022-02-25	35213538
rs186696265	6	161111700	0.308196	502896	ref2: TG phase1 v3	rs16891156	rs16891156	Free cholesterol levels in chylomicrons and extremely large VLDL		5e-96		Richardson TG	2022-02-25	35213538
rs186696265	6	161111700	0.308196	502896	ref2: TG phase1 v3	rs16891156	rs16891156	Free cholesterol to total lipids ratio in chylomicrons and extremely large VLDL		4e-67		Richardson TG	2022-02-25	35213538
rs186696265	6	161111700	0.308196	502896	ref2: TG phase1 v3	rs16891156	rs16891156	Concentration of chylomicrons and extremely large VLDL particles		9e-98		Richardson TG	2022-02-25	35213538
rs186696265	6	161111700	0.308196	502896	ref2: TG phase1 v3	rs16891156	rs16891156	Cholesterol to total lipids ratio in chylomicrons and extremely large VLDL		2e-66		Richardson TG	2022-02-25	35213538
rs186696265	6	161111700	0.308196	502896	ref2: TG phase1 v3	rs16891156	rs16891156	Cholesteryl ester levels in chylomicrons and extremely large VLDL		8e-84		Richardson TG	2022-02-25	35213538
rs186696265	6	161111700	0.308196	502896	ref2: TG phase1 v3	rs16891156	rs16891156	Cholesteryl esters to total lipids ratio in chylomicrons and extremely large VLDL		1e-51		Richardson TG	2022-02-25	35213538
rs186696265	6	161111700	0.308196	502896	ref2: TG phase1 v3	rs16891156	rs16891156	Total lipid levels in chylomicrons and extremely large VLDL		3e-108		Richardson TG	2022-02-25	35213538
rs186696265	6	161111700	0.308196	502896	ref2: TG phase1 v3	rs16891156	rs16891156	Total lipid levels in very large VLDL		2e-72		Richardson TG	2022-02-25	35213538
rs186696265	6	161111700	0.308196	502896	ref2: TG phase1 v3	rs16891156	rs16891156	Cholesterol to total lipids ratio in very small VLDL		3e-18		Richardson TG	2022-02-25	35213538
rs186696265	6	161111700	0.308196	502896	ref2: TG phase1 v3	rs16891156	rs16891156	Cholesteryl esters to total lipids ratio in very large VLDL		2e-72		Richardson TG	2022-02-25	35213538
rs186696265	6	161111700	0.308196	502896	ref2: TG phase1 v3	rs16891156	rs16891156	Triglycerides to total lipids ratio in very large VLDL		1e-46		Richardson TG	2022-02-25	35213538
rs186696265	6	161111700	0.308196	502896	ref2: TG phase1 v3	rs16891156	rs16891156	Free cholesterol to total lipids ratio in very large VLDL		2e-24		Richardson TG	2022-02-25	35213538
rs186696265	6	161111700	0.308196	502896	ref2: TG phase1 v3	rs16891156	rs16891156	Free cholesterol levels in very large VLDL		5e-69		Richardson TG	2022-02-25	35213538
rs186696265	6	161111700	0.308196	502896	ref2: TG phase1 v3	rs16891156	rs16891156	Cholesterol to total lipids ratio in very large VLDL		6e-65		Richardson TG	2022-02-25	35213538
rs186696265	6	161111700	0.308196	502896	ref2: TG phase1 v3	rs16891156	rs16891156	Phospholipid levels in very large VLDL		2e-70		Richardson TG	2022-02-25	35213538
rs186696265	6	161111700	0.308196	502896	ref2: TG phase1 v3	rs16891156	rs16891156	Concentration of very large VLDL particles		4e-67		Richardson TG	2022-02-25	35213538
rs186696265	6	161111700	0.308196	502896	ref2: TG phase1 v3	rs16891156	rs16891156	Triglyceride levels in very large VLDL		2e-79		Richardson TG	2022-02-25	35213538
rs186696265	6	161111700	0.308196	502896	ref2: TG phase1 v3	rs16891156	rs16891156	Cholesteryl esters to total lipids ratio in medium VLDL		1e-33		Richardson TG	2022-02-25	35213538
rs186696265	6	161111700	0.308196	502896	ref2: TG phase1 v3	rs16891156	rs16891156	Cholesteryl esters to total lipids ratio in very small VLDL		4e-19		Richardson TG	2022-02-25	35213538
rs186696265	6	161111700	0.308196	502896	ref2: TG phase1 v3	rs16891156	rs16891156	Triglycerides to total lipids ratio in very small VLDL		1e-17		Richardson TG	2022-02-25	35213538
rs186696265	6	161111700	0.308196	502896	ref2: TG phase1 v3	rs16891156	rs16891156	Phospholipid levels in chylomicrons and extremely large VLDL		2e-96		Richardson TG	2022-02-25	35213538
rs186696265	6	161111700	0.308196	502896	ref2: TG phase1 v3	rs16891156	rs16891156	Triglycerides to total lipids ratio in chylomicrons and extremely large VLDL		2e-58		Richardson TG	2022-02-25	35213538
rs186696265	6	161111700	0.308196	502896	ref2: TG phase1 v3	rs16891156	rs16891156	Triglyceride levels in chylomicrons and extremely large VLDL		3e-120		Richardson TG	2022-02-25	35213538
rs186696265	6	161111700	0.308196	502896	ref2: TG phase1 v3	rs16891156	rs16891156	Ratio of docosahexaenoic acid to total fatty acid levels		2e-13		Richardson TG	2022-02-25	35213538
rs186696265	6	161111700	0.308196	502896	ref2: TG phase1 v3	rs16891156	rs16891156	Triglyceride levels in HDL		3e-23		Richardson TG	2022-02-25	35213538
rs186696265	6	161111700	0.308196	502896	ref2: TG phase1 v3	rs16891156	rs16891156	Triglycerides to total lipids ratio in IDL		3e-12		Richardson TG	2022-02-25	35213538
rs186696265	6	161111700	0.308196	502896	ref2: TG phase1 v3	rs16891156	rs16891156	Triglyceride levels in large HDL		4e-09		Richardson TG	2022-02-25	35213538
rs186696265	6	161111700	0.308196	502896	ref2: TG phase1 v3	rs16891156	rs16891156	Cholesteryl esters to total lipids ratio in medium HDL		2e-19		Richardson TG	2022-02-25	35213538
rs186696265	6	161111700	0.308196	502896	ref2: TG phase1 v3	rs16891156	rs16891156	Triglyceride levels in medium HDL		6e-20		Richardson TG	2022-02-25	35213538
rs186696265	6	161111700	0.308196	502896	ref2: TG phase1 v3	rs16891156	rs16891156	Free cholesterol to total lipids ratio in large LDL		2e-25		Richardson TG	2022-02-25	35213538
rs186696265	6	161111700	0.308196	502896	ref2: TG phase1 v3	rs16891156	rs16891156	Free cholesterol to total lipids ratio in large VLDL		5e-08		Richardson TG	2022-02-25	35213538
rs186696265	6	161111700	0.308196	502896	ref2: TG phase1 v3	rs16891156	rs16891156	Free cholesterol to total lipids ratio in medium LDL		2e-52		Richardson TG	2022-02-25	35213538
rs186696265	6	161111700	0.308196	502896	ref2: TG phase1 v3	rs16891156	rs16891156	Triglycerides to total lipids ratio in medium LDL		9e-14		Richardson TG	2022-02-25	35213538
rs186696265	6	161111700	0.308196	502896	ref2: TG phase1 v3	rs16891156	rs16891156	Glycoprotein acetyls levels		1e-12		Richardson TG	2022-02-25	35213538
rs186696265	6	161111700	0.308196	502896	ref2: TG phase1 v3	rs16891156	rs16891156	Cholesterol to total lipids ratio in medium VLDL		1e-30		Richardson TG	2022-02-25	35213538
rs186696265	6	161111700	0.308196	502896	ref2: TG phase1 v3	rs16891156	rs16891156	Ratio of triglycerides to phosphoglycerides		5e-60		Richardson TG	2022-02-25	35213538
rs186696265	6	161111700	0.308196	502896	ref2: TG phase1 v3	rs16891156	rs16891156	Triglycerides to total lipids ratio in small HDL		6e-27		Richardson TG	2022-02-25	35213538
rs186696265	6	161111700	0.308196	502896	ref2: TG phase1 v3	rs16891156	rs16891156	Cholesteryl esters to total lipids ratio in small LDL		5e-44		Richardson TG	2022-02-25	35213538
rs186696265	6	161111700	0.308196	502896	ref2: TG phase1 v3	rs16891156	rs16891156	Triglycerides to total lipids ratio in medium VLDL		9e-26		Richardson TG	2022-02-25	35213538
rs186696265	6	161111700	0.308196	502896	ref2: TG phase1 v3	rs16891156	rs16891156	Phospholipids to total lipids ratio in medium VLDL		1e-09		Richardson TG	2022-02-25	35213538
rs186696265	6	161111700	0.308196	502896	ref2: TG phase1 v3	rs16891156	rs16891156	Free cholesterol to total lipids ratio in small VLDL		1e-19		Richardson TG	2022-02-25	35213538
rs186696265	6	161111700	0.308196	502896	ref2: TG phase1 v3	rs16891156	rs16891156	Triglyceride levels in small LDL		3e-66		Richardson TG	2022-02-25	35213538
rs186696265	6	161111700	0.308196	502896	ref2: TG phase1 v3	rs16891156	rs16891156	Cholesterol to total lipids ratio in small VLDL		5e-22		Richardson TG	2022-02-25	35213538
rs186696265	6	161111700	0.308196	502896	ref2: TG phase1 v3	rs16891156	rs16891156	Cholesteryl esters to total lipids ratio in small VLDL		1e-19		Richardson TG	2022-02-25	35213538
rs186696265	6	161111700	0.308196	502896	ref2: TG phase1 v3	rs16891156	rs16891156	Phospholipids to total lipids ratio in small LDL		2e-42		Richardson TG	2022-02-25	35213538
rs186696265	6	161111700	0.308196	502896	ref2: TG phase1 v3	rs16891156	rs16891156	Free cholesterol to total lipids ratio in small LDL		1e-57		Richardson TG	2022-02-25	35213538
rs186696265	6	161111700	0.308196	502896	ref2: TG phase1 v3	rs16891156	rs16891156	Phospholipids to total lipids ratio in small VLDL		1e-17		Richardson TG	2022-02-25	35213538
rs186696265	6	161111700	0.308196	502896	ref2: TG phase1 v3	rs16891156	rs16891156	Triglycerides to total lipids ratio in small VLDL		3e-21		Richardson TG	2022-02-25	35213538
rs186696265	6	161111700	0.308196	502896	ref2: TG phase1 v3	rs16891156	rs16891156	Total triglycerides levels		2e-66		Richardson TG	2022-02-25	35213538
rs186696265	6	161111700	0.308196	502896	ref2: TG phase1 v3	rs16891156	rs16891156	Average diameter for VLDL particles		3e-84		Richardson TG	2022-02-25	35213538
rs186696265	6	161111700	0.308196	502896	ref2: TG phase1 v3	rs16891156	rs16891156	Degree of unsaturation		1e-14		Richardson TG	2022-02-25	35213538
rs186696265	6	161111700	0.308196	502896	ref2: TG phase1 v3	rs16891156	rs16891156	Triglycerides to total lipids ratio in small LDL		1e-47		Richardson TG	2022-02-25	35213538
rs186696265	6	161111700	0.308196	502896	ref2: TG phase1 v3	rs16891156	rs16891156	Triglyceride levels in VLDL		4e-76		Richardson TG	2022-02-25	35213538
rs186696265	6	161111700	0.308196	502896	ref2: TG phase1 v3	rs16891156	rs16891156	Cholesteryl esters to total lipids ratio in large VLDL		2e-56		Richardson TG	2022-02-25	35213538
rs186696265	6	161111700	0.308196	502896	ref2: TG phase1 v3	rs16891156	rs16891156	Cholesterol to total lipids ratio in large VLDL		7e-45		Richardson TG	2022-02-25	35213538
rs186696265	6	161111700	0.308196	502896	ref2: TG phase1 v3	rs16891156	rs16891156	Cholesterol to total lipids ratio in IDL		7e-13		Richardson TG	2022-02-25	35213538
rs186696265	6	161111700	0.308196	502896	ref2: TG phase1 v3	rs16891156	rs16891156	Triglyceride levels in large VLDL		1e-70		Richardson TG	2022-02-25	35213538
rs186696265	6	161111700	0.308196	502896	ref2: TG phase1 v3	rs16891156	rs16891156	Triglycerides to total lipids ratio in large VLDL		6e-10		Richardson TG	2022-02-25	35213538
rs186696265	6	161111700	0.308196	513104	ref2: TG phase1 v3	rs9456508	rs9456508	Parental longevity (combined parental attained age, Martingale residuals)		4e-08	NR	Pilling LC	2017-12-01	29227965
rs200811106:84455545:T:TGG	11	84455545	0.74389	14680	ref1: TG phase3 v5	rs142615018	rs142615018	Body mass index		4e-07	CTD-2537O9.1, DLG2	Tachmazidou I	2017-06-01	28552196
rs6539694:83230454:T:C	12	83230454			LD kl min R2
rs112001936:83236919:G:A	12	83236919			LD kl min R2
rs112249695:83237227:TGAA:T	12	83237227			LD kl min R2
rs10506884:83242668:G:T	12	83242668			LD kl min R2
rs80115038:83244133:C:T	12	83244133			LD kl min R2
rs73358290:83245303:G:A	12	83245303			LD kl min R2
rs17010056:83247188:G:A	12	83247188			LD kl min R2
rs147568648:32286518:A:G	23	32286518			LD kl min R2
rs7055420:32290186:G:T	23	32290186			LD kl min R2
rs7055501:32290454:A:G	23	32290454			LD kl min R2
rs149656501:32291135:T:G	23	32291135			LD kl min R2
rs5972515:32303187:G:A	23	32303187			LD kl min R2

## Sheet: SupTable4
Supplementary Table 4: Candidate genes (CAD, PAD, carotid plaque build up and ABI) replicated
Genes reaching nominal significance with one-sided p-value for ABI. Genes with FDR <0.05 are highlighted in light green.
*Decreased ABI indicates PAD		** Increased carotid plaque leads to lower ABI				*** Plaque build up decreases ABI
Original Study													Meta Data
SNP	PUBMEDID	Reported Trait	Initial Sample Size	Replication Sample Size	Reported Gene GWAS Catalog	Effect Allele reported	Other Allele reported	Effect Allele Frequency Reported	P Value Reported	Effect Size Reported	Effect Size Reported Detail	Power	ID Meta	Cytoband	Effect Allele Meta	Other Allele Meta	Phase Litsnp	r2 SNP LitSNP	Beta Meta	SE Meta	Pval Twosided Meta	Effect Direction Consistent	Pval Onesided Meta	FDR Onesided	I2	Pval Random	Beta Random	SE Random	Variant ID	RS meta
rs4977574	29212778	CAD	up to 122,733 cases, up to 424,528 controls		CDKN2B-AS1	A	G	0.519	9e-223	0.1788	unit decrease		chr9:22098574:G:A	9p21.3	G	A	G-G/A-A	1	-0.00565841	0.00176674	0.00137475	TRUE	0.000687375	0.0587706	0.62952	0.0476457	-0.00709524	0.00358252	rs4977574:22098574:A:G	rs4977574
rs55730499	29212778	CAD	34,541 cases, 261,984 controls	88,192 cases, 162,544 controls	LPA	T	C	0.069	3e-154	0.337	unit increase		chr6:161005610:T:C	6q26	T	C	T-T/C-C	1	-0.00791663	0.00384407	0.0396875	TRUE	0.0198437	0.326468	0.495882	0.123228	-0.00997843	0.00647376	rs55730499:161005610:C:T	rs55730499
rs186696265	29212778	CAD	88,192 cases, 162,544 controls	34,541 cases, 261,984 controls	intergenic	T	C	0.0131	5e-92	0.5467	unit increase		chr6:161111700:T:C	6q26	T	C	T-T/C-C	1	-0.0358276	0.00719681	6.51346e-07	TRUE	3.25673e-07	0.00011138	0.610354	0.0026618	-0.040537	0.0134929	rs186696265:161111700:C:T	rs186696265
rs9349379	29212778	CAD	34,541 cases, 261,984 controls	88,192 cases, 162,544 controls	PHACTR1	A	G	0.588	3e-77	0.121	unit decrease		chr6:12903957:G:A	6p24.1	G	A	G-G/A-A	1	-0.00178339	0.00183159	0.328271	TRUE	0.164135	0.678237	0.801615	0.885713	0.000736103	0.00512138	rs9349379:12903957:A:G	rs9349379
rs602633	29212778	CAD	88,192 cases, 162,544 controls	34,541 cases, 261,984 controls	CELSR2, PSRC1	T	G	0.2346	2e-59	0.112	unit decrease		chr1:109821511:G:T	1p13.3	T	G	T-T/G-G	1	-0.00239874	0.00218404	0.27246	TRUE	0.13623	0.678237	0	0.269669	-0.00239874	0.00217311	rs602633:109821511:T:G	rs602633
rs118039278	31285632	PAD	24,009 European ancestry cases, 150,983 European ancestry controls, 5,373 African ancestry cases, 42,485 African ancestry controls, 1,925 Hispanic cases, 18,285 Hispanic controls	5,117 European ancestry cases, 389,291 European ancestry controls	LPA	A	G	0.0643	2e-43	1.26	OddsRatio	0.999944	chr6:160985526:A:G	6q25.3	A	G	A-A/G-G	1	-0.0066905	0.00395392	0.091081	TRUE	0.0455405	0.221357	0.469317	0.180121	-0.00863796	0.00644439	rs118039278:160985526:G:A	rs118039278
rs6511720	29212778	CAD	34,541 cases, 261,984 controls	88,192 cases, 162,544 controls	LDLR	T	G	0.117	5e-41	0.136	unit decrease		chr19:11202306:T:G	19p13.2	T	G	T-T/G-G	1	0.0029365	0.00299186	0.3264	TRUE	0.1632	0.678237	0	0.323923	0.0029365	0.00297689	rs6511720:11202306:G:T	rs6511720
rs1537372	31285632	PAD	24,009 European ancestry cases, 150,983 European ancestry controls, 5,373 African ancestry cases, 42,485 African ancestry controls, 1,925 Hispanic cases, 18,285 Hispanic controls	5,117 European ancestry cases, 389,291 European ancestry controls	CDKN2B-AS1	T	G	0.4176	4e-39	1.12	OddsRatio	0.9992	chr9:22103183:T:G	9p21.3	T	G	T-T/G-G	1	-0.00474322	0.00179987	0.00847532	TRUE	0.00423766	0.101704	0.619061	0.086712	-0.00617653	0.00360568	rs1537372:22103183:G:T	rs1537372
rs7173743	29212778	CAD	up to 122,733 cases, up to 424,528 controls		intergenic	T	C	0.5542	5e-36	0.0636	unit increase		chr15:79141784:C:T	15q25.1	C	T	C-C/T-T	1	0.00164026	0.00177207	0.354347	TRUE	0.177173	0.678237	0	0.352202	0.00164026	0.0017631	rs7173743:79141784:T:C	rs7173743
rs28451064	29212778	CAD	up to 122,733 cases, up to 424,528 controls		intergenic	A	G	0.1239	3e-33	0.1083	unit increase		chr21:35593827:A:G	21q22.11	A	G	A-A/G-G	1	-0.0012345	0.00272417	0.648929	TRUE	0.324464	0.801347	0.293101	0.887557	-0.000517339	0.0036588	rs28451064:35593827:G:A	rs28451064
rs6728861	29212778	CAD	up to 122,733 cases, up to 424,528 controls		NBEAL1	A	G	0.1174	1e-32	0.1054	unit increase		chr2:203873743:A:G	2q33.2	A	G	A-A/G-G	1	-0.0061173	0.00271194	0.0241928	TRUE	0.0120964	0.292476	0	0.023375	-0.0061173	0.00269812	rs6728861:203873743:G:A	rs6728861
rs2327429	29212778	CAD	88,192 cases, 162,544 controls	34,541 cases, 261,984 controls	EYA4-AS1, TCF21	T	C	0.693	3e-31	0.0723	unit increase		chr6:134209837:C:T	6q23.2	C	T	C-C/T-T	1	-0.0018907	0.00204046	0.352708	FALSE	0.823646	0.964681	0.606346	0.935078	-0.000326762	0.00401141	rs2327429:134209837:T:C	rs2327429
rs17465637	29212778	CAD	88,192 cases, 162,544 controls	34,541 cases, 261,984 controls	MIA3	A	C	0.2903	8e-31	0.0817	unit decrease		chr1:222823529:C:A	1q41	A	C	A-A/C-C	1	0.000921815	0.00201397	0.64877	FALSE	0.675615	0.911815	0.41696	0.56481	0.00180937	0.00314283	rs17465637:222823529:A:C	rs17465637
rs3184504	29212778	CAD	88,192 cases, 162,544 controls	34,541 cases, 261,984 controls	ATXN2, SH2B3	T	C	0.4721	5e-30	0.0742	unit increase		chr12:111884608:C:T	12q24.12	T	C	T-T/C-C	1	0.000954237	0.0017971	0.597092	TRUE	0.298546	0.801344	0.476219	0.528347	0.00186749	0.00296177	rs3184504:111884608:T:C	rs3184504
rs974819	29212778	CAD	88,192 cases, 162,544 controls	34,541 cases, 261,984 controls	intergenic	T	C	0.3098	6e-29	0.0674	unit increase		chr11:103660567:C:T	11q22.3	T	C	T-T/C-C	1	-0.00606342	0.00196999	0.00208888	FALSE	0.998956	0.998956	0	0.00197753	-0.00606342	0.00196	rs974819:103660567:T:C	rs974819
rs17114046	29212778	CAD	up to 122,733 cases, up to 424,528 controls		PPAP2B	A	G	0.9062	8e-28	0.096	unit increase		chr1:56966350:G:A	1p32.2	G	A	G-G/A-A	1	0.00314993	0.0032645	0.33456	TRUE	0.16728	0.678237	0	0.332143	0.00314993	0.003248	rs17114046:56966350:A:G	rs17114046
rs17514846	29212778	CAD	88,192 cases, 162,544 controls	34,541 cases, 261,984 controls	FURIN	A	C	0.4577	8e-27	0.0613	unit increase		chr15:91416550:A:C	15q26.1	A	C	A-A/C-C	1	0.00101521	0.00187435	0.588387	FALSE	0.705807	0.92782	0	0.586181	0.00101521	0.0018649	rs17514846:91416550:C:A	rs17514846
rs17165136	29472232	CAD	280 Han Chinese ancestry cases, 350 Han Chinese ancestry controls	9,764 Han Chinese ancestry cases, 11,434 Han Chinese ancestry controls	THSD7A	A	G	0.863	1e-25	1.28	OddsRatio		chr7:11778975:G:A	7p21.3	G	A	G-G/A-A	1	0.002014	0.00416013	0.6286	TRUE	0.3143	0.801347	0	0.626551	0.002014	0.00413903	rs17165136:11778975:A:G	rs17165136
rs2954029	29212778	CAD	88,192 cases, 162,544 controls	34,541 cases, 261,984 controls	intergenic	A	T	0.5421	1e-25	0.0666	unit increase		chr8:126490972:T:A	8q24.13	T	A	T-T/A-A	1	0.0018733	0.00179113	0.295737	TRUE	0.147869	0.678237	0	0.293172	0.0018733	0.00178208	rs2954029:126490972:A:T	rs2954029
rs11591147	29212778	CAD	34,541 cases, 261,984 controls	88,192 cases, 162,544 controls	PCSK9	T	G	0.016	2e-25	0.282	unit decrease		chr1:55505647:T:G	1p32.3	T	G	T-T/G-G	1	-0.00838446	0.00844494	0.320317	FALSE	0.839841	0.972506	0	0.318391	-0.00838446	0.0084032	rs11591147:55505647:G:T	rs11591147
rs2107595	29212778	CAD	up to 122,733 cases, up to 424,528 controls		intergenic	A	G	0.1767	1e-24	0.0752	unit increase		chr7:19049388:A:G	7p21.1	A	G	A-A/G-G	1	0.00140307	0.00238869	0.557438	FALSE	0.721281	0.928334	0	0.554941	0.00140307	0.00237659	rs2107595:19049388:G:A	rs2107595
rs11556924	29212778	CAD	34,541 cases, 261,984 controls	88,192 cases, 162,544 controls	ZC3HC1	T	C	0.36	1e-24	0.062	unit decrease		chr7:129663496:T:C	7q32.2	T	C	T-T/C-C	1	0.0006884	0.00192965	0.7217	TRUE	0.36085	0.810466	0	0.719927	0.0006884	0.00191992	rs11556924:129663496:C:T	rs11556924
rs1657346	29212778	CAD	88,192 cases, 162,544 controls	34,541 cases, 261,984 controls	intergenic	C	G	0.1203	2e-24	0.0918	unit decrease		chr10:44777560:C:G	10q11.21	C	G	C-C/G-G	1	0.00102204	0.00295224	0.728758	TRUE	0.364379	0.810466	0	0.727875	0.00102204	0.0029373	rs1657346:44777560:G:C	rs1657346
rs2246942	29212778	CAD	88,192 cases, 162,544 controls	34,541 cases, 261,984 controls	LIPA	A	G	0.6515	2e-24	0.0706	unit decrease		chr10:91004886:G:A	10q23.31	G	A	G-G/A-A	1	-0.00118033	0.00193193	0.540012	TRUE	0.270006	0.755301	0.107301	0.640118	-0.00100893	0.00215799	rs2246942:91004886:A:G	rs2246942
rs1870634	29212778	CAD	up to 122,733 cases, up to 424,528 controls		intergenic	T	G	0.3511	4e-24	0.06	unit decrease		chr10:44480811:G:T	10q11.21	T	G	T-T/G-G	1	0.000394679	0.00186715	0.828829	FALSE	0.585585	0.90162	0.874088	0.622478	-0.00330375	0.00671028	rs1870634:44480811:T:G	rs1870634
rs6841581	29212778	CAD	up to 122,733 cases, up to 424,528 controls		EDNRA	A	G	0.1559	5e-24	0.0751	unit increase		chr4:148401190:A:G	4q31.22	A	G	A-A/G-G	1	-0.00223373	0.00251637	0.374927	TRUE	0.187463	0.678237	0	0.372284	-0.00223373	0.00250361	rs6841581:148401190:G:A	rs6841581
rs9515203	29212778	CAD	34,541 cases, 261,984 controls	88,192 cases, 162,544 controls	COL4A2	T	C	0.739	6e-24	0.068	unit increase		chr13:111049623:C:T	13q34	C	T	C-C/T-T	1	-0.00208719	0.00204336	0.307052	FALSE	0.846474	0.972506	0	0.304592	-0.00208719	0.00203303	rs9515203:111049623:T:C	rs9515203
rs1561198	29212778	CAD	88,192 cases, 162,544 controls	34,541 cases, 261,984 controls	VAMP5, VAMP8	T	C	0.4568	2e-23	0.0549	unit increase		chr2:85809989:T:C	2p11.2	T	C	T-T/C-C	1	-0.0043185	0.00179349	0.0159888	TRUE	0.0079944	0.273408	0	0.0155149	-0.0043185	0.00178441	rs1561198:85809989:C:T	rs1561198
rs7692387	29212778	CAD	up to 122,733 cases, up to 424,528 controls		GUCY1A3	A	G	0.1892	3e-23	0.0643	unit decrease		chr4:156635309:A:G	4q32.1	A	G	A-A/G-G	1	0.00406556	0.00224929	0.0707905	TRUE	0.0353952	0.504382	0	0.0692658	0.00406556	0.0022379	rs7692387:156635309:G:A	rs7692387
rs11057830	29212778	CAD	88,192 cases, 162,544 controls	34,541 cases, 261,984 controls	SCARB1	A	G	0.1474	3e-20	0.0821	unit increase		chr12:125307053:A:G	12q24.31	A	G	A-A/G-G	1	0.00206407	0.00255494	0.419478	FALSE	0.790261	0.946822	0	0.4168	0.00206407	0.00254201	rs11057830:125307053:G:A	rs11057830
rs507666	29212778	CAD	88,192 cases, 162,544 controls	34,541 cases, 261,984 controls	ABO	A	G	0.1918	5e-20	0.0734	unit increase		chr9:136149399:A:G	9q34.2	A	G	A-A/G-G	1	-0.00434331	0.00215433	0.0438729	TRUE	0.0219364	0.341012	0	0.0427284	-0.00434331	0.00214341	9:136149399:G:A	9
rs1250229	29212778	CAD	88,192 cases, 162,544 controls	34,541 cases, 261,984 controls	FN1	T	C	0.2621	3e-19	0.0644	unit increase		chr2:216304384:C:T	2q35	T	C	T-T/C-C	1	0.00181688	0.00202283	0.369699	TRUE	0.184849	0.678237	0	0.366649	0.00181688	0.00201256	rs1250229:216304384:T:C	rs1250229
rs6544713	29212778	CAD	88,192 cases, 162,544 controls	34,541 cases, 261,984 controls	ABCG5, ABCG8	T	C	0.3018	6e-19	0.0549	unit increase		chr2:44073881:C:T	2p21	T	C	T-T/C-C	1	-0.00424272	0.00193171	0.0280269	FALSE	0.985987	0.994339	0	0.0272774	-0.00424272	0.00192194	rs6544713:44073881:T:C	rs6544713
rs2244608	29212778	CAD	88,192 cases, 162,544 controls	34,541 cases, 261,984 controls	HNF1A, HNF1A-AS1	A	G	0.6679	7e-19	0.0518	unit decrease		chr12:121416988:G:A	12q24.31	G	A	G-G/A-A	1	-0.00125291	0.00189265	0.507474	TRUE	0.253737	0.741648	0	0.505819	-0.00125291	0.00188306	rs2244608:121416988:A:G	rs2244608
rs185244	29212778	CAD	88,192 cases, 162,544 controls	34,541 cases, 261,984 controls	MRAS	T	C	0.1624	3e-18	0.0737	unit increase		chr3:138092889:T:C	3q22.3	T	C	T-T/C-C	1	0.00358264	0.00236815	0.130689	FALSE	0.934655	0.993357	0	0.12837	0.00358264	0.00235613	rs185244:138092889:C:T	rs185244
rs964184	21378990	CAD	22,233 European ancestry cases, 64,762 European ancestry controls	56,682 European ancestry cases and controls	ZNF259, APOA1, APOC3, APOA4, APOA5	G	C	0.13	1e-17	1.13	OddsRatio		chr11:116648917:C:G	11q23.3	G	C	G-G/C-C	1	0.00258912	0.00246868	0.294942	TRUE	0.147471	0.678237	0	0.291827	0.00258912	0.00245619	rs964184:116648917:G:C	rs964184
rs9337951	29212778	CAD	34,541 cases, 261,984 controls	88,192 cases, 162,544 controls	KIAA1462	A	G	0.315	1e-17	0.062	unit increase		chr10:30317073:A:G	10p11.23	A	G	A-A/G-G	1	-0.000288412	0.00192579	0.882762	TRUE	0.441381	0.857684	0.444263	0.695385	-0.0012133	0.00309866	rs9337951:30317073:G:A	rs9337951
rs668948	29212778	CAD	88,192 cases, 162,544 controls	34,541 cases, 261,984 controls	intergenic	A	G	0.815	2e-17	0.063	unit increase		chr2:21291529:A:G	2p24.1	G	A	G-G/A-A	1	0.00104994	0.00232525	0.653234	FALSE	0.673383	0.911815	0.442523	0.560722	0.00219101	0.00376611	rs668948:21291529:G:A	rs668948
rs4803455	29212778	CAD	up to 122,733 cases, up to 424,528 controls		B9D2, TGFB1	A	C	0.4954	2e-17	0.0484	unit decrease		chr19:41851509:A:C	19q13.2	A	C	A-A/C-C	1	0.000146007	0.00182126	0.935855	TRUE	0.467927	0.88415	0	0.935781	0.000146007	0.00181208	rs4803455:41851509:C:A	rs4803455
rs246600	29212778	CAD	34,541 cases, 261,984 controls	88,192 cases, 162,544 controls	ARHGAP26	T	C	0.464	2e-17	0.048	unit increase		chr5:142516897:T:C	5q31.3	T	C	T-T/C-C	1	-0.000730523	0.00178971	0.684191	TRUE	0.342095	0.801347	0	0.68162	-0.000730523	0.00178066	rs246600:142516897:C:T	rs246600
rs170041	29212778	CAD	up to 122,733 cases, up to 424,528 controls		SMG6	T	C	0.2943	4e-17	0.0469	unit decrease		chr17:2170216:T:C	17p13.3	T	C	T-T/C-C	1	-0.00298477	0.00194715	0.125285	FALSE	0.937358	0.993357	0	0.123394	-0.00298477	0.0019373	rs170041:2170216:C:T	rs170041
rs17228058	29212778	CAD	34,541 cases, 261,984 controls	88,192 cases, 162,544 controls	SMAD3	A	G	0.781	4e-17	0.066	unit increase		chr15:67450305:G:A	15q22.33	G	A	G-G/A-A	1	-0.000445872	0.002048	0.826591	FALSE	0.586705	0.90162	0	0.826791	-0.000445872	0.00203763	rs17228058:67450305:A:G	rs17228058
rs11617955	29212778	CAD	34,541 cases, 261,984 controls	88,192 cases, 162,544 controls	COL4A1	A	T	0.118	4e-17	0.081	unit decrease		chr13:110818102:A:T	13q34	A	T	A-A/T-T	1	0.00192793	0.00290466	0.505963	TRUE	0.252982	0.741648	0	0.504706	0.00192793	0.00289	rs11617955:110818102:T:A	rs11617955
rs16986953	29212778	CAD	up to 122,733 cases, up to 424,528 controls		intergenic	A	G	0.1095	1e-16	0.0812	unit increase		chr2:19942473:A:G	2p24.1	A	G	A-A/G-G	1	-0.00501899	0.00347375	0.148125	TRUE	0.0740625	0.630246	0	0.14643	-0.00501899	0.00345599	rs16986953:19942473:G:A	rs16986953
rs7500448	29212778	CAD	34,541 cases, 261,984 controls	88,192 cases, 162,544 controls	CDH13	A	G	0.761	2e-16	0.063	unit increase		chr16:83045790:G:A	16q23.3	G	A	G-G/A-A	1	-0.00143594	0.00201991	0.47723	FALSE	0.761385	0.937073	0	0.474912	-0.00143594	0.00200969	rs7500448:83045790:A:G	rs7500448
rs8046696	29212778	CAD	up to 122,733 cases, up to 424,528 controls		CFDP1	T	G	0.4311	2e-16	0.0479	unit decrease		chr16:75442143:G:T	16q23.1	T	G	T-T/G-G	1	-0.00380395	0.00180703	0.0353376	TRUE	0.0176688	0.321954	0	0.0343625	-0.00380395	0.00179788	rs8046696:75442143:T:G	rs8046696
rs8003602	29212778	CAD	up to 122,733 cases, up to 424,528 controls		CYP46A1, HHIPL1, MIR5698	T	C	0.2681	3e-16	0.0539	unit decrease		chr14:100148961:C:T	14q32.2	T	C	T-T/C-C	1	-0.00535477	0.0021289	0.0118723	TRUE	0.00593615	0.25377	0	0.0114713	-0.00535477	0.00211818	rs8003602:100148961:T:C	rs8003602
rs16948048	29212778	CAD	88,192 cases, 162,544 controls	34,541 cases, 261,984 controls	LOC102724596, ZNF652	A	G	0.6308	3e-16	0.0534	unit decrease		chr17:47440466:G:A	17q21.33	G	A	G-G/A-A	1	-0.000788133	0.00182136	0.665841	TRUE	0.332921	0.801347	0	0.663619	-0.000788133	0.00181213	rs16948048:47440466:A:G	rs16948048
rs4845625	29212778	CAD	88,192 cases, 162,544 controls	34,541 cases, 261,984 controls	IL6R	T	C	0.436	6e-16	0.0448	unit increase		chr1:154422067:C:T	1q21.3	T	C	T-T/C-C	1	0.00226785	0.00179836	0.20791	TRUE	0.103955	0.635589	0.0260535	0.210906	0.00230602	0.00184323	rs4845625:154422067:T:C	rs4845625
rs9268402	22751097	CAD	1,515 Han Chinese ancestry cases, 5,019 Han Chinese ancestry controls	15,460 Han Chinese ancestry cases, 11,472 Han Chinese ancestry controls	BTNL2, C6orf10	G	A	0.59	3e-15	1.16	OddsRatio		chr6:32341353:A:G	6p21.32	G	A	G-G/A-A	1	-0.00276286	0.00176604	0.117143	FALSE	0.941429	0.993357	0.512362	0.582487	-0.00170283	0.00309742	rs9268402:32341353:G:A	rs9268402
rs789294	29212778	CAD	up to 122,733 cases, up to 424,528 controls		GPR149	C	G	0.1649	3e-15	0.0642	unit decrease		chr3:154057741:G:C	3q25.2	C	G	C-C/G-G	1	-0.00356284	0.00276492	0.197981	TRUE	0.0989905	0.634901	0	0.195258	-0.00356284	0.00275085	rs789294:154057741:C:G	rs789294
rs2681492	29212778	CAD	88,192 cases, 162,544 controls	34,541 cases, 261,984 controls	ATP2B1	T	C	0.8116	3e-15	0.0629	unit decrease		chr12:90013089:C:T	12q21.33	C	T	C-C/T-T	1	2.21519e-05	0.00251047	0.991949	FALSE	0.504026	0.90162	0	0.992924	2.21519e-05	0.00249774	rs2681492:90013089:T:C	rs2681492
rs7678555	29212778	CAD	34,541 cases, 261,984 controls	88,192 cases, 162,544 controls	intergenic	A	C	0.717	3e-15	0.056	unit decrease		chr4:120909501:C:A	4q27	C	A	C-C/A-A	1	-0.00233718	0.00193647	0.227893	TRUE	0.113946	0.660503	0	0.225106	-0.00233718	0.00192668	rs7678555:120909501:A:C	rs7678555
rs3740390	29212778	CAD	88,192 cases, 162,544 controls	34,541 cases, 261,984 controls	AS3MT, C10orf32-ASMT	T	C	0.1106	4e-15	0.0719	unit decrease		chr10:104638480:T:C	10q24.32	T	C	T-T/C-C	1	0.00696394	0.002974	0.0192745	TRUE	0.00963725	0.274662	0	0.0185966	0.00696394	0.00295895	rs3740390:104638480:C:T	rs3740390
rs688359	29212778	CAD	88,192 cases, 162,544 controls	34,541 cases, 261,984 controls	IGF2R	A	G	0.6112	5e-15	0.0526	unit decrease		chr6:160465291:A:G	6q25.3	G	A	G-G/A-A	1	0.00171119	0.00189463	0.366885	TRUE	0.183442	0.678237	0	0.363995	0.00171119	0.00188503	rs688359:160465291:G:A	rs688359
rs667920	29212778	CAD	up to 122,733 cases, up to 424,528 controls		STAG1	T	G	0.7751	6e-15	0.0489	unit increase		chr3:136069472:T:G	3q22.3	G	T	G-G/T-T	1	-0.000669537	0.00221236	0.761865	TRUE	0.380932	0.820215	0	0.760996	-0.000669537	0.00220117	rs667920:136069472:G:T	rs667920
rs12980942	29212778	CAD	88,192 cases, 162,544 controls	34,541 cases, 261,984 controls	CCDC97, TGFB1	A	G	0.1599	7e-15	0.0609	unit decrease		chr19:41832231:A:G	19q13.2	A	G	A-A/G-G	1	0.000516768	0.00255077	0.839986	TRUE	0.419993	0.845355	0	0.838648	0.000516768	0.00253787	rs12980942:41832231:G:A	rs12980942
rs4593108	29212778	CAD	88,192 cases, 162,544 controls	34,541 cases, 261,984 controls	intergenic	C	G	0.8022	8e-15	0.0627	unit increase		chr4:148281001:G:C	4q31.22	G	C	G-G/C-C	1	0.00753864	0.00235062	0.00134816	TRUE	0.00067408	0.0587706	0	0.00126649	0.00753864	0.00233867	rs4593108:148281001:C:G	rs4593108
rs4678145	29212778	CAD	up to 122,733 cases, up to 424,528 controls		UMPS	C	G	0.1284	1e-14	0.0639	unit increase		chr3:124450081:C:G	3q21.2	C	G	C-C/G-G	1	-0.00280737	0.00286489	0.328816	TRUE	0.164408	0.678237	0.741609	0.389187	-0.00603502	0.00700856	rs4678145:124450081:G:C	rs4678145
rs12976411	26343387	CAD	42,096 European ancestry cases, 361 African American cases, 758 Hispanic American cases, 12,658 South Asian ancestry cases, 1,802 Lebanese ancestry cases, 3,614 East Asian ancestry cases, 99,121 European ancestry controls, 2,778 African American controls, 3,337 Hispanic American controls, 12,899 South Asian ancestry controls, 466 Lebanese ancestry controls, 7,709 East Asian ancestry controls		ZNF507, LOC400684	A	T	0.09	1e-14	1.49254	OddsRatio		chr19:32882020:T:A	19q13.11	T	A	T-T/A-A	1	0.00123014	0.00506144	0.807302	TRUE	0.403651	0.826639	0	0.807016	0.00123014	0.00503585	rs12976411:32882020:A:T	rs12976411
rs73045269	29212778	CAD	34,541 cases, 261,984 controls	88,192 cases, 162,544 controls	CCDC97	T	C	0.153	1e-14	0.07	unit increase		chr19:41825191:T:C	19q13.2	T	C	T-T/C-C	1	-0.00834552	0.00286437	0.00355344	TRUE	0.00177672	0.121528	0	0.00340516	-0.00834552	0.00284968	rs73045269:41825191:C:T	rs73045269
rs10857147	29212778	CAD	34,541 cases, 261,984 controls	88,192 cases, 162,544 controls	FGF5	A	T	0.722	1e-14	0.055	unit decrease		chr4:81181072:T:A	4q21.21	T	A	T-T/A-A	1	0.00124102	0.0019303	0.519397	FALSE	0.740301	0.937073	0	0.518172	0.00124102	0.00192058	rs10857147:81181072:A:T	rs10857147
rs852787	29472232	CAD	280 Han Chinese ancestry cases, 350 Han Chinese ancestry controls	9,764 Han Chinese ancestry cases, 11,434 Han Chinese ancestry controls	DAB1	T	C	0.073	2e-14	1.29	OddsRatio		chr1:58302102:T:C	1p32.2	T	C	T-T/C-C	1	-2.21697e-05	0.00210451	0.991796	TRUE	0.495898	0.90162	0	0.991552	-2.21697e-05	0.00209385	rs852787:58302102:C:T	rs852787
rs56131196	32469254	CAD	15,302 Japanese ancestry cases, 76,014 European and East Asian ancestry cases, 36,140 Japanese ancestry controls, 264,785 European and East Asian ancestry controls		APOC1	A	G	0.16	2e-14	1.09	OddsRatio		chr19:45422846:A:G	19q13.32	A	G	A-A/G-G	1	-0.000459889	0.00250372	0.853407	TRUE	0.426704	0.845355	0	0.853554	-0.000459889	0.00249146	rs56131196:45422846:G:A	rs56131196
rs10841443	29212778	CAD	up to 122,733 cases, up to 424,528 controls		LOC100506393	C	G	0.3409	3e-14	0.046	unit decrease		chr12:20220033:G:C	12p12.2	C	G	C-C/G-G	1	-0.00160217	0.00197715	0.416915	TRUE	0.208457	0.68493	0	0.415377	-0.00160217	0.00196714	rs10841443:20220033:C:G	rs10841443
rs17091891	29212778	CAD	up to 122,733 cases, up to 424,528 controls		intergenic	T	C	0.8709	5e-14	0.0585	unit increase		chr8:19843171:C:T	8p21.3	C	T	C-C/T-T	1	0.00191604	0.00276306	0.487232	TRUE	0.243616	0.741648	0	0.48581	0.00191604	0.00274904	rs17091891:19843171:T:C	rs17091891
rs11204085	29212778	CAD	88,192 cases, 162,544 controls	34,541 cases, 261,984 controls	intergenic	T	C	0.5802	5e-14	0.0432	unit increase		chr8:19940796:C:T	8p21.3	C	T	C-C/T-T	1	-0.000665073	0.00181022	0.713006	FALSE	0.643497	0.911447	0	0.711922	-0.000665073	0.00180102	rs11204085:19940796:T:C	rs11204085
rs6909752	29212778	CAD	up to 122,733 cases, up to 424,528 controls		intergenic	A	G	0.3545	6e-14	0.0442	unit increase		chr6:22612629:A:G	6p22.3	A	G	A-A/G-G	1	-0.00107921	0.0018978	0.568785	TRUE	0.284393	0.778098	0	0.567618	-0.00107921	0.00188818	rs6909752:22612629:G:A	rs6909752
rs9584669	26488411	PAD	785 Japanese ancestry cases, 3,383 Japanese ancestry controls	2,379 Japanese ancestry cases, 16,752 Japanese ancestry controls	IPO5, RAP2A	C	T	NR	7e-14	1.72	OddsRatio	1	chr13:98363482:C:T	13q32.2	C	T	C-C/T-T	1	0.0030146	0.00283381	0.287009	FALSE	0.856496	0.885266	0	0.284981	0.0030146	0.0028195	rs9584669:98363482:T:C	rs9584669
rs73015714	29212778	CAD	88,192 cases, 162,544 controls	34,541 cases, 261,984 controls	FCHO1	C	G	0.7954	8e-14	0.0593	unit decrease		chr19:17855763:G:C	19p13.11	G	C	G-G/C-C	1	-0.000507513	0.00225568	0.825126	TRUE	0.412563	0.83986	0.819767	0.553192	-0.00400032	0.00674609	rs73015714:17855763:C:G	rs73015714
rs147055617	29212778	CAD	34,541 cases, 261,984 controls	88,192 cases, 162,544 controls	PPAP2B	A	G	0.918	8e-14	0.088	unit decrease		chr1:56986303:G:A	1p32.2	G	A	G-G/A-A	1	-0.004255	0.00310128	0.169824	TRUE	0.084912	0.630246	0	0.167884	-0.004255	0.0030855	rs147055617:56986303:A:G	rs147055617
rs10851907	31285632	PAD	24,009 European ancestry cases, 150,983 European ancestry controls, 5,373 African ancestry cases, 42,485 African ancestry controls, 1,925 Hispanic cases, 18,285 Hispanic controls	5,117 European ancestry cases, 389,291 European ancestry controls	CHRNA3	A	G	0.4105	1e-13	1.06	OddsRatio	0.931201	chr15:78915864:A:G	15q25.1	A	G	A-A/G-G	1	-0.00160537	0.00179921	0.373426	TRUE	0.186713	0.398361	0.38696	0.39234	-0.00231956	0.00271172	rs10851907:78915864:G:A	rs10851907
rs11170820	29212778	CAD	34,541 cases, 261,984 controls	88,192 cases, 162,544 controls	FLJ12825, LOC400043	C	G	0.929	1e-13	0.097	unit decrease		chr12:54513915:G:C	12q13.13	G	C	G-G/C-C	1	0.00766915	0.0038735	0.0478674	FALSE	0.976066	0.994339	0	0.0465932	0.00766915	0.00385388	rs11170820:54513915:C:G	rs11170820
rs644045	29212778	CAD	up to 122,733 cases, up to 424,528 controls		C2	A	G	0.3528	3e-13	0.0413	unit decrease		chr6:31883957:G:A	6p21.33	A	G	A-A/G-G	1	-0.001534	0.00191607	0.423403	TRUE	0.211701	0.68493	0	0.421006	-0.001534	0.00190636	rs644045:31883957:A:G	rs644045
rs71566846	29212778	CAD	up to 122,733 cases, up to 424,528 controls		intergenic	T	C	0.0662	3e-13	0.0829	unit increase		chr6:57148171:T:C	6p11.2	T	C	T-T/C-C	1	0.00360881	0.00333682	0.278007	FALSE	0.860996	0.975036	0.719577	0.985945	0.000137298	0.00779408	rs71566846:57148171:C:T	rs71566846
rs112941079	29212778	CAD	up to 122,733 cases, up to 424,528 controls		SEMA5A, SNHG18, SNORD123	A	G	0.8676	4e-13	0.0615	unit increase		chr5:9546098:G:A	5p15.31	G	A	G-G/A-A	1	-0.00137712	0.00252067	0.583854	FALSE	0.708073	0.92782	0	0.582936	-0.00137712	0.00250795	rs112941079:9546098:A:G	rs112941079
rs1892094	29212778	CAD	88,192 cases, 162,544 controls	34,541 cases, 261,984 controls	ATP1B1, NME7	T	C	0.4924	4e-13	0.0413	unit decrease		chr1:169094459:T:C	1q24.2	C	T	C-C/T-T	1	-0.00287249	0.00177396	0.10511	FALSE	0.947445	0.993357	0	0.103634	-0.00287249	0.00176498	rs1892094:169094459:C:T	rs1892094
rs2252641	29212778	CAD	up to 122,733 cases, up to 424,528 controls		TEX41	T	C	0.5299	5e-13	0.0368	unit decrease		chr2:145801461:C:T	2q22.3	C	T	C-C/T-T	1	-0.00232413	0.00180076	0.197155	TRUE	0.0985775	0.634901	0	0.194559	-0.00232413	0.00179164	rs2252641:145801461:T:C	rs2252641
rs11601507	29212778	CAD	up to 122,733 cases, up to 424,528 controls		TRIM5, TRIM22	A	C	0.0739	6e-13	0.0782	unit increase		chr11:5701074:A:C	11p15.4	A	C	A-A/C-C	1	-0.000881008	0.00342725	0.797352	TRUE	0.398676	0.826639	0	0.79612	-0.000881008	0.00340986	rs11601507:5701074:C:A	rs11601507
rs10840293	29212778	CAD	88,192 cases, 162,544 controls	34,541 cases, 261,984 controls	SWAP70	A	G	0.5523	9e-13	0.046	unit increase		chr11:9751196:A:G	11p15.4	G	A	G-G/A-A	1	-0.000829781	0.00180837	0.648495	TRUE	0.324248	0.801347	0.67657	0.519542	-0.00257174	0.00399307	rs10840293:9751196:G:A	rs10840293
rs7199941	29212778	CAD	88,192 cases, 162,544 controls	34,541 cases, 261,984 controls	PLCG2	A	G	0.3985	9e-13	0.0401	unit increase		chr16:81906423:G:A	16q23.3	A	G	A-A/G-G	1	-0.00153508	0.00184094	0.404397	FALSE	0.797801	0.95069	0	0.401976	-0.00153508	0.00183162	rs7199941:81906423:A:G	rs7199941
rs11107903	29212778	CAD	up to 122,733 cases, up to 424,528 controls		FGD6	A	G	0.0768	1e-12	0.0747	unit decrease		chr12:95507971:A:G	12q22	A	G	A-A/G-G	1	-0.00364349	0.003606	0.312309	FALSE	0.843845	0.972506	0	0.309866	-0.00364349	0.00358787	rs11107903:95507971:G:A	rs11107903
rs2571445	29212778	CAD	88,192 cases, 162,544 controls	34,541 cases, 261,984 controls	TNS1	A	G	0.3897	1e-12	0.041	unit increase		chr2:218683154:G:A	2q35	A	G	A-A/G-G	1	-0.000703693	0.00186634	0.706534	FALSE	0.646733	0.911447	0	0.704716	-0.000703693	0.0018569	rs2571445:218683154:A:G	rs2571445
rs7502499	29212778	CAD	34,541 cases, 261,984 controls	88,192 cases, 162,544 controls	PHB	A	G	0.311	1e-12	0.043	unit increase		chr17:47490102:A:G	17q21.33	A	G	A-A/G-G	1	-0.00185482	0.00196947	0.346402	TRUE	0.173201	0.678237	0	0.343855	-0.00185482	0.00195951	rs7502499:47490102:G:A	rs7502499
rs896655	29212778	CAD	88,192 cases, 162,544 controls	34,541 cases, 261,984 controls	intergenic	A	G	0.5985	2e-12	0.04	unit increase		chr9:21706571:G:A	9p21.3	G	A	G-G/A-A	1	0.00630024	0.00180731	0.00049221	TRUE	0.000246105	0.042084	0	0.000458808	0.00630024	0.00179816	rs896655:21706571:A:G	rs896655
rs6025	31285632	PAD	24,009 European ancestry cases, 150,983 European ancestry controls, 5,373 African ancestry cases, 42,485 African ancestry controls, 1,925 Hispanic cases, 18,285 Hispanic controls	5,117 European ancestry cases, 389,291 European ancestry controls	F5	T	C	0.0265	2e-12	1.02	OddsRatio	0.0892359	chr1:169519049:C:T	1q24.2	T	C	T-T/C-C	1	0.0100592	0.00513911	0.0501951	TRUE	0.0250976	0.209418	0	0.0491398	0.0100592	0.005113	rs6025:169519049:T:C	rs6025
rs56210063	35915156	CAD	190,493 European ancestry cases, 582,775 European ancestry controls, 12,117 Hispanic cases, 44,853 Hispanic controls, 27,021 African American cases, 102,305 African American controls			C	G	0.1333	3e-12	0.0503	unit increase		chr11:8789165:C:G	11p15.4	C	G	C-C/G-G	1	0.00049175	0.00402917	0.903508	FALSE	0.548246	0.90162	0	0.902371	0.00049175	0.00400883	rs56210063:8789165:G:C	rs56210063
rs10947789	29212778	CAD	88,192 cases, 162,544 controls	34,541 cases, 261,984 controls	KCNK5	T	C	0.7666	3e-12	0.0462	unit increase		chr6:39174922:C:T	6p21.2	C	T	C-C/T-T	1	-0.00533867	0.00203892	0.0088887	FALSE	0.995556	0.998475	0.332429	0.038651	-0.00601547	0.002909	rs10947789:39174922:T:C	rs10947789
rs62010554	32469254	CAD	15,302 Japanese ancestry cases, 76,014 European and East Asian ancestry cases, 36,140 Japanese ancestry controls, 264,785 European and East Asian ancestry controls		CHRNB4, ADAMTS7	G	A	0.25	3e-12	1.06	OddsRatio		chr15:79002832:G:A	15q25.1	G	A	G-G/A-A	1	-0.00318004	0.00214164	0.138087	TRUE	0.0690435	0.630246	0.190426	0.175981	-0.00354124	0.00261687	rs62010554:79002832:A:G	rs62010554
rs944172	29212778	CAD	up to 122,733 cases, up to 424,528 controls		intergenic	T	C	0.7197	4e-12	0.0395	unit decrease		chr9:110517794:T:C	9q31.2	C	T	C-C/T-T	1	-0.00201383	0.00190693	0.291387	FALSE	0.854306	0.973909	0	0.288493	-0.00201383	0.00189728	rs944172:110517794:C:T	rs944172
rs867186	29212778	CAD	88,192 cases, 162,544 controls	34,541 cases, 261,984 controls	PROCR	A	G	0.8948	5e-12	0.063	unit increase		chr20:33764554:G:A	20q11.22	G	A	G-G/A-A	1	0.00258372	0.00278392	0.353849	TRUE	0.176925	0.678237	0	0.350919	0.00258372	0.00276983	rs867186:33764554:A:G	rs867186
rs3008629	32469254	CAD	15,302 Japanese ancestry cases, 76,014 European and East Asian ancestry cases, 36,140 Japanese ancestry controls, 264,785 European and East Asian ancestry controls		MIA3	T	C	0.8	6e-12	1.07	OddsRatio		chr1:222835930:C:T	1q41	C	T	C-C/T-T	1	-0.000258121	0.00243365	0.916133	FALSE	0.541933	0.90162	0	0.915104	-0.000258121	0.00242133	rs3008629:222835930:T:C	rs3008629
rs1317507	29212778	CAD	88,192 cases, 162,544 controls	34,541 cases, 261,984 controls	MCF2L, MCF2L-AS1	A	C	0.2619	8e-12	0.0434	unit increase		chr13:113631780:C:A	13q34	A	C	A-A/C-C	1	-0.000416232	0.00221243	0.852076	FALSE	0.573962	0.90162	0	0.850024	-0.000416232	0.00220127	rs1317507:113631780:A:C	rs1317507
rs9644862	28282560	Plaque	7,189 European ancestry individuals		CDKN2B-AS1, CDKN2B	G	T	NR	9e-12	0.131166	unit increase		chr9:22090936:G:T	9p21.3	T	G	T-T/G-G	1	-0.00583547	0.00176715	0.000971048	TRUE	0.000485524	0.00631181	0.743928	0.0717472	-0.0078897	0.00438141	rs9644862:22090936:T:G	rs9644862
rs2814993	29212778	CAD	88,192 cases, 162,544 controls	34,541 cases, 261,984 controls	C6orf106	A	G	0.1431	1e-11	0.061	unit increase		chr6:34618893:A:G	6p21.31	A	G	A-A/G-G	1	0.000743731	0.00245399	0.762314	FALSE	0.618843	0.90162	0	0.760666	0.000743731	0.00244161	rs2814993:34618893:G:A	rs2814993
rs6984210	29212778	CAD	up to 122,733 cases, up to 424,528 controls		BMP1	C	G	0.939	1e-11	0.0784	unit decrease		chr8:22033615:G:C	8p21.3	G	C	G-G/C-C	1	0.000974715	0.00504479	0.847281	FALSE	0.576359	0.90162	0	0.846028	0.000974715	0.00501943	rs6984210:22033615:C:G	rs6984210
rs9319428	29212778	CAD	88,192 cases, 162,544 controls	34,541 cases, 261,984 controls	FLT1	A	G	0.3153	1e-11	0.0404	unit increase		chr13:28973621:A:G	13q12.3	A	G	A-A/G-G	1	0.00216942	0.00191529	0.256587	FALSE	0.871706	0.98067	0.0967736	0.341874	0.00201451	0.00211949	rs9319428:28973621:G:A	rs9319428
rs1842896	22751097	CAD	1,515 Han Chinese ancestry cases, 5,019 Han Chinese ancestry controls	15,460 Han Chinese ancestry cases, 11,472 Han Chinese ancestry controls	GUCY1A3	T	G	0.76	1e-11	1.14	OddsRatio		chr4:156511459:T:G	4q32.1	G	T	G-G/T-T	1	-9.4315e-05	0.00178423	0.960082	TRUE	0.480041	0.89225	0.618391	0.676116	-0.00147977	0.00354208	rs1842896:156511459:G:T	rs1842896
rs11810571	29212778	CAD	88,192 cases, 162,544 controls	34,541 cases, 261,984 controls	TDRKH	C	G	0.1939	2e-11	0.0553	unit decrease		chr1:151762308:G:C	1q21.3	C	G	C-C/G-G	1	-0.00269485	0.00248036	0.279375	TRUE	0.139688	0.678237	0.871605	0.390773	-0.0076203	0.00887924	rs11810571:151762308:C:G	rs11810571
rs2107595	31285632	PAD	24,009 European ancestry cases, 150,983 European ancestry controls, 5,373 African ancestry cases, 42,485 African ancestry controls, 1,925 Hispanic cases, 18,285 Hispanic controls	5,117 European ancestry cases, 389,291 European ancestry controls	HDAC9	A	G	0.187	2e-11	1.08	OddsRatio	0.804642	chr7:19049388:A:G	7p21.1	A	G	A-A/G-G	1	0.00140307	0.00238869	0.557438	FALSE	0.721281	0.834486	0	0.554941	0.00140307	0.00237659	rs2107595:19049388:G:A	rs2107595
rs7617773	29212778	CAD	88,192 cases, 162,544 controls	34,541 cases, 261,984 controls	CDC25A	T	C	0.6703	2e-11	0.0393	unit increase		chr3:48193515:T:C	3p21.31	C	T	C-C/T-T	1	0.00348571	0.00192821	0.0706775	FALSE	0.964661	0.994339	0	0.0692298	0.00348571	0.00191847	rs7617773:48193515:C:T	rs7617773
rs12801636	29212778	CAD	up to 122,733 cases, up to 424,528 controls		MAP3K11, PCNXL3	A	G	0.2364	2e-11	0.0403	unit decrease		chr11:65391317:A:G	11q13.1	A	G	A-A/G-G	1	-0.00257988	0.00224052	0.248735	FALSE	0.875632	0.981261	0.232348	0.461801	-0.00210543	0.00286109	rs12801636:65391317:G:A	rs12801636
rs12999907	29212778	CAD	34,541 cases, 261,984 controls	88,192 cases, 162,544 controls	intergenic	A	G	0.819	2e-11	0.056	unit increase		chr2:164957251:G:A	2q24.3	G	A	G-G/A-A	1	0.00266432	0.00243976	0.274612	TRUE	0.137306	0.678237	0	0.272382	0.00266432	0.00242742	rs12999907:164957251:A:G	rs12999907
rs17680741	29212778	CAD	34,541 cases, 261,984 controls	88,192 cases, 162,544 controls	TSPAN14	T	C	0.715	2e-11	0.047	unit increase		chr10:82251514:C:T	10q23.1	C	T	C-C/T-T	1	0.00101751	0.00193905	0.600097	TRUE	0.300049	0.801344	0	0.597903	0.00101751	0.00192923	rs17680741:82251514:T:C	rs17680741
rs2820315	29212778	CAD	88,192 cases, 162,544 controls	34,541 cases, 261,984 controls	LMOD1	T	C	0.3	3e-11	0.0405	unit increase		chr1:201872264:T:C	1q32.1	T	C	T-T/C-C	1	0.000605981	0.00191883	0.752708	FALSE	0.623646	0.90162	0	0.750931	0.000605981	0.00190913	rs2820315:201872264:C:T	rs2820315
rs1050362	29212778	CAD	88,192 cases, 162,544 controls	34,541 cases, 261,984 controls	DHX38, TXNL4B	A	C	0.3781	3e-11	0.0386	unit increase		chr16:72130815:A:C	16q22.2	A	C	A-A/C-C	1	-0.00151849	0.00186599	0.415966	TRUE	0.207983	0.68493	0	0.413404	-0.00151849	0.00185652	rs1050362:72130815:C:A	rs1050362
rs34991912	29212778	CAD	up to 122,733 cases, up to 424,528 controls		FGD5	T	C	0.4344	3e-11	0.0379	unit increase		chr3:14926351:C:T	3p25.1	T	C	T-T/C-C	1	0.00408187	0.00182747	0.0256558	TRUE	0.0128279	0.292476	0.40512	0.0835149	0.00484046	0.00279691	rs34991912:14926351:T:C	rs34991912
rs41272114	29212778	CAD	88,192 cases, 162,544 controls	34,541 cases, 261,984 controls	LPA	T	C	0.0361	3e-11	0.1153	unit decrease		chr6:161006077:T:C	6q26	T	C	T-T/C-C	1	-0.00406519	0.00642057	0.527467	FALSE	0.736266	0.936071	0	0.524535	-0.00406519	0.00638809	rs41272114:161006077:C:T	rs41272114
rs11066301	31285632	PAD	24,009 European ancestry cases, 150,983 European ancestry controls, 5,373 African ancestry cases, 42,485 African ancestry controls, 1,925 Hispanic cases, 18,285 Hispanic controls	5,117 European ancestry cases, 389,291 European ancestry controls	PTPN11	G	A	0.4109	3e-11	1.06	OddsRatio	0.755293	chr12:112871372:G:A	12q24.13	G	A	G-G/A-A	1	-0.00275811	0.0017921	0.12409	TRUE	0.062045	0.221357	0	0.121892	-0.00275811	0.00178301	rs11066301:112871372:A:G	rs11066301
rs7528419	31285632	PAD	24,009 European ancestry cases, 150,983 European ancestry controls, 5,373 African ancestry cases, 42,485 African ancestry controls, 1,925 Hispanic cases, 18,285 Hispanic controls	5,117 European ancestry cases, 389,291 European ancestry controls	CELSR2, SORT1	A	G	0.7721	3e-11	1.07	OddsRatio	0.862867	chr1:109817192:G:A	1p13.3	G	A	G-G/A-A	1	0.00294721	0.00217466	0.175543	TRUE	0.0877715	0.263314	0	0.173179	0.00294721	0.00216379	rs7528419:109817192:A:G	rs7528419
rs4722172	31285632	PAD	24,009 European ancestry cases, 150,983 European ancestry controls, 5,373 African ancestry cases, 42,485 African ancestry controls, 1,925 Hispanic cases, 18,285 Hispanic controls	5,117 European ancestry cases, 389,291 European ancestry controls	IL6	G	A	0.1957	4e-11	1.08	OddsRatio	0.804642	chr7:22786532:A:G	7p15.3	G	A	G-G/A-A	1	0.00431741	0.0022267	0.0523545	TRUE	0.0261773	0.209418	0	0.0513137	0.00431741	0.00221537	rs4722172:22786532:G:A	rs4722172
rs9486729	29472232	CAD	280 Han Chinese ancestry cases, 350 Han Chinese ancestry controls	9,764 Han Chinese ancestry cases, 11,434 Han Chinese ancestry controls	SCML4	G	A	0.056	4e-11	1.25	OddsRatio		chr6:108145801:G:A	6q21	G	A	G-G/A-A	1	0.00107097	0.00249	0.667465	FALSE	0.666267	0.911815	0	0.665528	0.00107097	0.00247742	rs9486729:108145801:A:G	rs9486729
rs7903146	31285632	PAD	24,009 European ancestry cases, 150,983 European ancestry controls, 5,373 African ancestry cases, 42,485 African ancestry controls, 1,925 Hispanic cases, 18,285 Hispanic controls	5,117 European ancestry cases, 389,291 European ancestry controls	TCF7L2	T	C	0.2937	4e-11	1.06	OddsRatio	0.755293	chr10:114758349:T:C	10q25.2	T	C	T-T/C-C	1	-0.0030584	0.00201147	0.129125	TRUE	0.0645625	0.221357	0.646615	0.253736	-0.00475895	0.00416968	rs7903146:114758349:C:T	rs7903146
rs606452	29212778	CAD	up to 122,733 cases, up to 424,528 controls		SERPINH1	A	C	0.1707	5e-11	0.0466	unit decrease		chr11:75276178:C:A	11q13.5	A	C	A-A/C-C	1	-0.0017641	0.0027728	0.524792	TRUE	0.262396	0.741648	0	0.52256	-0.0017641	0.00275898	rs606452:75276178:A:C	rs606452
rs1807214	29212778	CAD	up to 122,733 cases, up to 424,528 controls		intergenic	A	C	0.8891	5e-11	0.0639	unit increase		chr15:89565257:C:A	15q26.1	C	A	C-C/A-A	1	0.00150916	0.00325948	0.642504	TRUE	0.321252	0.801347	0	0.6417	0.00150916	0.00324324	rs1807214:89565257:A:C	rs1807214
rs7214227	32469254	CAD	15,302 Japanese ancestry cases, 76,014 European and East Asian ancestry cases, 36,140 Japanese ancestry controls, 264,785 European and East Asian ancestry controls		BCAS3	T	C	0.16	5e-11	1.07	OddsRatio		chr17:58991025:T:C	17q23.2	T	C	T-T/C-C	1	-0.00504727	0.00245839	0.0400926	TRUE	0.0200463	0.326468	0	0.0390647	-0.00504727	0.00244597	rs7214227:58991025:C:T	rs7214227
rs9892152	29212778	CAD	up to 122,733 cases, up to 424,528 controls		PECAM1	T	C	0.4717	6e-11	0.033	unit decrease		chr17:62401965:C:T	17q23.3	T	C	T-T/C-C	1	-3.512e-05	0.00179527	0.982696	TRUE	0.491348	0.90162	0.357971	0.81453	0.00061714	0.00263076	rs9892152:62401965:T:C	rs9892152
rs4754698	29212778	CAD	up to 122,733 cases, up to 424,528 controls		ARHGAP42	C	G	0.5399	7e-11	0.0368	unit decrease		chr11:100631908:G:C	11q22.1	G	C	G-G/C-C	1	-0.00053172	0.00179802	0.767453	TRUE	0.383727	0.820215	0	0.766292	-0.00053172	0.00178892	rs4754698:100631908:C:G	rs4754698
rs9591012	29212778	CAD	88,192 cases, 162,544 controls	34,541 cases, 261,984 controls	N4BP2L2	A	G	0.3385	7e-11	0.0441	unit decrease		chr13:33058333:A:G	13q13.1	A	G	A-A/G-G	1	-0.00236676	0.00182072	0.195149	FALSE	0.902425	0.982897	0.849245	0.350823	-0.00557731	0.00597786	rs9591012:33058333:G:A	rs9591012
rs10985348	32469254	CAD	15,302 Japanese ancestry cases, 36,140 Japanese ancestry controls		DAB2IP	C	G	0.24	7e-11	1.16	OddsRatio		chr9:124419722:C:G	9q33.2	C	G	C-C/G-G	1	0.00284326	0.00208059	0.172037	FALSE	0.913982	0.989183	0	0.169624	0.00284326	0.00207021	rs10985348:124419722:G:C	rs10985348
rs505922	31285632	PAD	24,009 European ancestry cases, 150,983 European ancestry controls, 5,373 African ancestry cases, 42,485 African ancestry controls, 1,925 Hispanic cases, 18,285 Hispanic controls	5,117 European ancestry cases, 389,291 European ancestry controls	ABO	C	T	0.3371	7e-11	1.06	OddsRatio	0.927222	chr9:136149229:C:T	9q34.2	C	T	C-C/T-T	1	-0.00295021	0.00182069	0.105536	TRUE	0.052768	0.221357	0.0760685	0.11967	-0.0030633	0.0019685	9:136149229:T:C	9
rs6997330	29212778	CAD	88,192 cases, 162,544 controls	34,541 cases, 261,984 controls	LPL	C	G	0.044	8e-11	0.1291	unit increase		chr8:19800529:C:G	8p21.3	C	G	C-C/G-G	1	0.00871303	0.00789156	0.271258	FALSE	0.864371	0.975627	0.801527	0.37551	0.0195232	0.0220303	rs6997330:19800529:G:C	rs6997330
rs4752700	29212778	CAD	up to 122,733 cases, up to 424,528 controls		HTRA1	A	G	0.5508	8e-11	0.0332	unit decrease		chr10:124237612:G:A	10q26.13	G	A	G-G/A-A	1	-0.002617	0.00180627	0.147742	TRUE	0.073871	0.630246	0	0.145332	-0.002617	0.00179712	rs4752700:124237612:A:G	rs4752700
rs10237377	29212778	CAD	88,192 cases, 162,544 controls	34,541 cases, 261,984 controls	PARP12	T	G	0.3637	9e-11	0.0423	unit decrease		chr7:139757136:T:G	7q34	T	G	T-T/G-G	1	0.000954616	0.0018524	0.606441	TRUE	0.303221	0.801344	0	0.604486	0.000954616	0.00184303	rs10237377:139757136:G:T	rs10237377
rs138294113	31285632	PAD	24,009 European ancestry cases, 150,983 European ancestry controls, 5,373 African ancestry cases, 42,485 African ancestry controls, 1,925 Hispanic cases, 18,285 Hispanic controls	5,117 European ancestry cases, 389,291 European ancestry controls	LDLR	C	T	0.879	1e-10	1.09	OddsRatio	0.881828	chr19:11191729:T:C	19p13.2	T	C	T-T/C-C	1	0.00265126	0.00298639	0.37478	TRUE	0.18739	0.398361	0	0.372254	0.00265126	0.00297141	rs138294113:11191729:C:T	rs138294113
rs12469758	32469254	CAD	15,302 Japanese ancestry cases, 36,140 Japanese ancestry controls		TDRD15, KLHL29	A	T	0.06	1e-10	1.28	OddsRatio		chr2:21533107:A:T	2p24.1	A	T	A-A/T-T	1	0.000955909	0.00552641	0.863032	FALSE	0.568484	0.90162	0	0.861986	0.000955909	0.00549857	rs12469758:21533107:T:A	rs12469758
rs1591805	29212778	CAD	up to 122,733 cases, up to 424,528 controls		CENPW	A	G	0.4927	1e-10	0.037	unit increase		chr6:126717064:G:A	6q22.32	G	A	G-G/A-A	1	-0.000280511	0.00178005	0.875697	FALSE	0.562152	0.90162	0	0.874151	-0.000280511	0.00177104	rs1591805:126717064:A:G	rs1591805
rs11673093	29212778	CAD	34,541 cases, 261,984 controls	88,192 cases, 162,544 controls	EXOC3L2	A	G	0.258	1e-10	0.047	unit increase		chr19:45742094:A:G	19q13.32	A	G	A-A/G-G	1	0.000415815	0.00208629	0.844311	FALSE	0.577845	0.90162	0.665612	0.598296	0.00240289	0.00456084	rs11673093:45742094:G:A	rs11673093
rs12897	29212778	CAD	88,192 cases, 162,544 controls	34,541 cases, 261,984 controls	FNDC3B	A	G	0.5863	2e-10	0.042	unit decrease		chr3:172115902:A:G	3q26.31	G	A	G-G/A-A	1	0.00165403	0.00183623	0.368012	TRUE	0.184006	0.678237	0	0.36527	0.00165403	0.00182691	rs12897:172115902:G:A	rs12897
rs590121	29212778	CAD	88,192 cases, 162,544 controls	34,541 cases, 261,984 controls	SERPINH1	T	G	0.3015	2e-10	0.0386	unit increase		chr11:75274150:T:G	11q13.5	T	G	T-T/G-G	1	-0.00259588	0.00193197	0.178696	TRUE	0.089348	0.630246	0	0.176863	-0.00259588	0.0019222	rs590121:75274150:G:T	rs590121
rs917191	35915156	CAD	190,493 European ancestry cases, 582,775 European ancestry controls, 12,117 Hispanic cases, 44,853 Hispanic controls, 27,021 African American cases, 102,305 African American controls			C	G	0.5594	2e-10	0.0238	unit increase		chr7:80570871:C:G	7q21.11	G	C	G-G/C-C	1	2.38059e-05	0.0018182	0.988921	FALSE	0.50554	0.90162	0	0.9895	2.38059e-05	0.00180897	rs917191:80570871:G:C	rs917191
rs180803	26343387	CAD	42,096 European ancestry cases, 361 African American cases, 758 Hispanic American cases, 12,658 South Asian ancestry cases, 1,802 Lebanese ancestry cases, 3,614 East Asian ancestry cases, 99,121 European ancestry controls, 2,778 African American controls, 3,337 Hispanic American controls, 12,899 South Asian ancestry controls, 466 Lebanese ancestry controls, 7,709 East Asian ancestry controls		POM121L9P, ADORA2A	G	T	0.97	2e-10	1.2	OddsRatio		chr22:24658858:T:G	22q11.23	T	G	T-T/G-G	1	0.00336221	0.00861997	0.695366	TRUE	0.347683	0.808895	0	0.695036	0.00336221	0.00857641	rs180803:24658858:G:T	rs180803
rs9521678	29212778	CAD	88,192 cases, 162,544 controls	34,541 cases, 261,984 controls	COL4A1	T	C	0.7373	2e-10	0.0408	unit increase		chr13:110916118:C:T	13q34	C	T	C-C/T-T	1	0.000631258	0.00202517	0.755824	TRUE	0.377912	0.820215	0	0.754058	0.000631258	0.00201492	rs9521678:110916118:T:C	rs9521678
rs12500824	29212778	CAD	up to 122,733 cases, up to 424,528 controls		SHROOM3	A	G	0.3565	2e-10	0.0336	unit increase		chr4:77416627:G:A	4q21.1	A	G	A-A/G-G	1	-0.00106704	0.00190334	0.575028	FALSE	0.712486	0.928334	0	0.573114	-0.00106704	0.00189369	rs12500824:77416627:A:G	rs12500824
rs11099493	29212778	CAD	up to 122,733 cases, up to 424,528 controls		intergenic	A	G	0.6924	2e-10	0.039	unit increase		chr4:82587050:G:A	4q21.22	G	A	G-G/A-A	1	-0.00282878	0.00189269	0.134946	FALSE	0.932527	0.993357	0	0.133046	-0.00282878	0.00188309	rs11099493:82587050:A:G	rs11099493
rs2074158	29212778	CAD	88,192 cases, 162,544 controls	34,541 cases, 261,984 controls	DHX58, KAT2A	T	C	0.8194	2e-10	0.0543	unit decrease		chr17:40257163:C:T	17q21.2	C	T	C-C/T-T	1	0.00138129	0.00263122	0.598958	FALSE	0.700521	0.925206	0	0.597779	0.00138129	0.00261807	rs2074158:40257163:T:C	rs2074158
rs62084752	31285632	PAD	24,009 European ancestry cases, 150,983 European ancestry controls, 5,373 African ancestry cases, 42,485 African ancestry controls, 1,925 Hispanic cases, 18,285 Hispanic controls	5,117 European ancestry cases, 389,291 European ancestry controls	LOC732538	C	G	0.2171	2e-10	1.07	OddsRatio	0.862867	chr17:66089393:G:C	17q24.2	C	G	C-C/G-G	1	0.00109971	0.00218387	0.613772	TRUE	0.306886	0.433251	0	0.612769	0.00109971	0.00217281	rs62084752:66089393:C:G	rs62084752
rs11042937	29212778	CAD	88,192 cases, 162,544 controls	34,541 cases, 261,984 controls	intergenic	T	G	0.5016	3e-10	0.0403	unit increase		chr11:10745394:T:G	11p15.3	G	T	G-G/T-T	1	0.000408511	0.00178284	0.818824	FALSE	0.590588	0.90162	0	0.817858	0.000408511	0.00177382	rs11042937:10745394:G:T	rs11042937
rs3130968	31285632	PAD	24,009 European ancestry cases, 150,983 European ancestry controls, 5,373 African ancestry cases, 42,485 African ancestry controls, 1,925 Hispanic cases, 18,285 Hispanic controls	5,117 European ancestry cases, 389,291 European ancestry controls	HLA-B	T	C	0.1371	3e-10	1.07	OddsRatio	0.710811	chr6:31065071:T:C	6p21.33	T	C	T-T/C-C	1	-0.000385917	0.00278494	0.889125	TRUE	0.444563	0.561553	0	0.889231	-0.000385917	0.00277086	rs3130968:31065071:C:T	rs3130968
rs1077534	29212778	CAD	34,541 cases, 261,984 controls	88,192 cases, 162,544 controls	FGD5	A	G	0.866	3e-10	0.059	unit decrease		chr3:14877574:G:A	3p25.1	G	A	G-G/A-A	1	-0.003546	0.00268827	0.187968	TRUE	0.093984	0.630246	0.5203	0.27506	-0.00520511	0.00476883	rs1077534:14877574:A:G	rs1077534
rs12936587	29212778	CAD	88,192 cases, 162,544 controls	34,541 cases, 261,984 controls	intergenic	A	G	0.4335	3e-10	0.0361	unit decrease		chr17:17543722:A:G	17p11.2	A	G	A-A/G-G	1	0.00154705	0.0018188	0.39663	TRUE	0.198315	0.678237	0.662282	0.410568	0.00323383	0.00392982	rs12936587:17543722:G:A	rs12936587
rs3741380	29212778	CAD	34,541 cases, 261,984 controls	88,192 cases, 162,544 controls	EHBP1L1, FAM89B, SSSCA1	A	G	0.476	3e-10	0.041	unit increase		chr11:65349063:A:G	11q13.1	A	G	A-A/G-G	1	0.0015016	0.00197783	0.447254	FALSE	0.776373	0.941098	0	0.445422	0.0015016	0.00196784	rs3741380:65349063:G:A	rs3741380
rs273909	29212778	CAD	88,192 cases, 162,544 controls	34,541 cases, 261,984 controls	LOC553103, SLC22A4	A	G	0.8736	3e-10	0.0534	unit decrease		chr5:131667353:G:A	5q31.1	G	A	G-G/A-A	1	0.00124952	0.00285983	0.663577	FALSE	0.668212	0.911815	0.209914	0.616675	0.00178035	0.00355666	rs273909:131667353:A:G	rs273909
rs1801251	29212778	CAD	88,192 cases, 162,544 controls	34,541 cases, 261,984 controls	GIGYF2, KCNJ13	A	G	0.3568	3e-10	0.0416	unit increase		chr2:233633460:A:G	2q37.1	A	G	A-A/G-G	1	-0.00157912	0.00190819	0.406649	TRUE	0.203324	0.681735	0.426285	0.813324	-0.000710975	0.00301082	rs1801251:233633460:G:A	rs1801251
rs11080107	29212778	CAD	up to 122,733 cases, up to 424,528 controls		ANKRD13B, CORO6	T	C	0.5146	3e-10	0.0358	unit decrease		chr17:27938424:C:T	17q11.2	C	T	C-C/T-T	1	-0.00302275	0.00180457	0.0936491	TRUE	0.0468245	0.582571	0	0.0922651	-0.00302275	0.00179544	rs11080107:27938424:T:C	rs11080107
rs78532451	35915156	CAD	190,493 European ancestry cases, 582,775 European ancestry controls, 12,117 Hispanic cases, 44,853 Hispanic controls, 27,021 African American cases, 102,305 African American controls			T	C	0.1171	3e-10	0.0367	unit decrease		chr17:73879092:T:C	17q25.1	T	C	T-T/C-C	1	0.00148199	0.00297408	0.619877	TRUE	0.309939	0.801347	0.450047	0.540017	0.00298017	0.0048633	rs78532451:73879092:C:T	rs78532451
rs7623687	28714975	CAD	18,467 European and unknown ancestry cases, 45,264 European and unknown ancestry controls	57,347 European and unknown ancestry cases, 219,521 European and unknown ancestry controls	RHOA	A	C	0.859	4e-10	1.076	OddsRatio		chr3:49448566:C:A	3p21.31	C	A	C-C/A-A	1	0.00227278	0.00251552	0.3659	TRUE	0.18295	0.678237	0	0.36383	0.00227278	0.00250281	rs7623687:49448566:A:C	rs7623687
rs4072980	29212778	CAD	up to 122,733 cases, up to 424,528 controls		FHL3, SF3A3	A	G	0.4303	4e-10	0.0326	unit decrease		chr1:38456106:A:G	1p34.3	A	G	A-A/G-G	1	-3.08979e-05	0.00184283	0.986212	FALSE	0.506894	0.90162	0	0.986555	-3.08979e-05	0.0018335	rs4072980:38456106:G:A	rs4072980
rs7145159	29212778	CAD	88,192 cases, 162,544 controls	34,541 cases, 261,984 controls	NEK9	T	C	0.522	4e-10	0.0348	unit decrease		chr14:75583268:C:T	14q24.3	T	C	T-T/C-C	1	-0.000168782	0.00178656	0.924206	TRUE	0.462103	0.877996	0	0.924351	-0.000168782	0.00177751	rs7145159:75583268:T:C	rs7145159
rs11806316	29212778	CAD	up to 122,733 cases, up to 424,528 controls		intergenic	A	G	0.3668	4e-10	0.0337	unit decrease		chr1:115753482:A:G	1p13.2	A	G	A-A/G-G	1	-0.000523566	0.00180417	0.769627	FALSE	0.615186	0.90162	0.584986	0.820374	0.000783084	0.00344874	rs11806316:115753482:G:A	rs11806316
rs10456100	29212778	CAD	34,541 cases, 261,984 controls	88,192 cases, 162,544 controls	KCNK5	T	C	0.273	5e-10	0.044	unit increase		chr6:39183470:T:C	6p21.2	T	C	T-T/C-C	1	0.000553982	0.00200876	0.783581	FALSE	0.608209	0.90162	0	0.781646	0.000553982	0.00199867	rs10456100:39183470:C:T	rs10456100
rs11213945	35915156	CAD	190,493 European ancestry cases, 582,775 European ancestry controls, 12,117 Hispanic cases, 44,853 Hispanic controls, 27,021 African American cases, 102,305 African American controls			A	G	0.7509	5e-10	0.0285	unit decrease		chr11:111461003:G:A	11q23.1	G	A	G-G/A-A	1	0.000480216	0.00196812	0.805857	FALSE	0.597071	0.90162	0.0873646	0.877918	0.000332321	0.00216342	rs11213945:111461003:A:G	rs11213945
rs112635299	29212778	CAD	34,541 cases, 261,984 controls	88,192 cases, 162,544 controls	SERPINA1, SERPINA2	T	G	0.019	5e-10	0.165	unit decrease		chr14:94838142:T:G	14q32.13	T	G	T-T/G-G	1	0.00728122	0.00738484	0.32348	TRUE	0.16174	0.678237	0	0.321703	0.00728122	0.00734762	rs112635299:94838142:G:T	rs112635299
rs145542470	29212778	CAD	34,541 cases, 261,984 controls	88,192 cases, 162,544 controls	intergenic	A	G	0.018	6e-10	0.158	unit increase		chr9:21953099:A:G	9p21.3	A	G	A-A/G-G	1	-0.00532779	0.00779691	0.494752	TRUE	0.247376	0.741648	0	0.492191	-0.00532779	0.00775709	rs145542470:21953099:G:A	rs145542470
rs1800775	29212778	CAD	88,192 cases, 162,544 controls	34,541 cases, 261,984 controls	CETP	A	C	0.4905	6e-10	0.0405	unit decrease		chr16:56995236:A:C	16q13	A	C	A-A/C-C	1	0.000246369	0.00178009	0.891018	TRUE	0.445509	0.859375	0	0.889364	0.000246369	0.00177105	rs1800775:56995236:C:A	rs1800775
rs61848342	29212778	CAD	up to 122,733 cases, up to 424,528 controls		intergenic	T	C	0.6355	6e-10	0.0363	unit decrease		chr10:12303813:C:T	10p13	C	T	C-C/T-T	1	0.000497475	0.0018863	0.792237	FALSE	0.603881	0.90162	0	0.790954	0.000497475	0.00187675	rs61848342:12303813:T:C	rs61848342
rs11838267	29212778	CAD	up to 122,733 cases, up to 424,528 controls		C1S	T	C	0.8679	6e-10	0.0514	unit increase		chr12:7175872:C:T	12p13.31	C	T	C-C/T-T	1	0.00102266	0.00250173	0.682431	TRUE	0.341216	0.801347	0	0.681176	0.00102266	0.00248909	rs11838267:7175872:T:C	rs11838267
rs1558802	35915156	CAD	190,493 European ancestry cases, 582,775 European ancestry controls, 12,117 Hispanic cases, 44,853 Hispanic controls, 27,021 African American cases, 102,305 African American controls			A	T	0.4192	6e-10	0.025	unit increase		chr12:109036248:A:T	12q24.11	A	T	A-A/T-T	1	-0.000450685	0.00183991	0.806145	TRUE	0.403073	0.826639	0	0.805531	-0.000450685	0.0018306	rs1558802:109036248:T:A	rs1558802
rs7136259	22751097	CAD	1,515 Han Chinese ancestry cases, 5,019 Han Chinese ancestry controls	15,460 Han Chinese ancestry cases, 11,472 Han Chinese ancestry controls	ATP2B1	T	C	0.39	6e-10	1.11	OddsRatio		chr12:90081188:C:T	12q21.33	T	C	T-T/C-C	1	-0.000311378	0.00184099	0.864463	FALSE	0.567769	0.90162	0	0.865012	-0.000311378	0.00183166	rs7136259:90081188:T:C	rs7136259
rs7903146	35915156	CAD	190,493 European ancestry cases, 582,775 European ancestry controls, 12,117 Hispanic cases, 44,853 Hispanic controls, 27,021 African American cases, 102,305 African American controls			T	C	0.2808	6e-10	0.0263	unit increase		chr10:114758349:T:C	10q25.2	T	C	T-T/C-C	1	-0.0030584	0.00201147	0.129125	TRUE	0.0645625	0.630246	0.646615	0.253736	-0.00475895	0.00416968	rs7903146:114758349:C:T	rs7903146
rs17608766	29212778	CAD	88,192 cases, 162,544 controls	34,541 cases, 261,984 controls	GOSR2	T	C	0.8634	6e-10	0.0519	unit decrease		chr17:45013271:C:T	17q21.32	C	T	C-C/T-T	1	0.00142276	0.00269511	0.598664	FALSE	0.700668	0.925206	0	0.595692	0.00142276	0.00268139	rs17608766:45013271:T:C	rs17608766
rs4613862	29212778	CAD	up to 122,733 cases, up to 424,528 controls		intergenic	A	C	0.5314	7e-10	0.0319	unit increase		chr6:82612271:C:A	6q14.1	C	A	C-C/A-A	1	0.00272094	0.00178959	0.128637	TRUE	0.0643185	0.630246	0	0.126464	0.00272094	0.00178049	rs4613862:82612271:A:C	rs4613862
rs17101521	35915156	CAD	190,493 European ancestry cases, 582,775 European ancestry controls, 12,117 Hispanic cases, 44,853 Hispanic controls, 27,021 African American cases, 102,305 African American controls			T	C	0.8214	7e-10	0.0443	unit increase		chr10:122915553:C:T	10q26.12	C	T	C-C/T-T	1	-0.0101799	0.00654422	0.119436	FALSE	0.940282	0.993357	0	0.117944	-0.0101799	0.00651111	rs17101521:122915553:T:C	rs17101521
rs7476	31285632	PAD	24,009 European ancestry cases, 150,983 European ancestry controls, 5,373 African ancestry cases, 42,485 African ancestry controls, 1,925 Hispanic cases, 18,285 Hispanic controls	5,117 European ancestry cases, 389,291 European ancestry controls	CREB3L1	C	A	0.3763	8e-10	1.06	OddsRatio	0.755293	chr11:46342834:C:A	11p11.2	C	A	C-C/A-A	1	-0.00107703	0.00203002	0.596559	TRUE	0.298279	0.433251	0	0.593852	-0.00107703	0.00201971	rs7476:46342834:A:C	rs7476
rs1975514	31285632	PAD	24,009 European ancestry cases, 150,983 European ancestry controls, 5,373 African ancestry cases, 42,485 African ancestry controls, 1,925 Hispanic cases, 18,285 Hispanic controls	5,117 European ancestry cases, 389,291 European ancestry controls	COL4A1	C	T	0.3534	8e-10	1.05	OddsRatio	0.829218	chr13:110828891:C:T	13q34	C	T	C-C/T-T	1	-0.00126424	0.00183311	0.4901	TRUE	0.24505	0.420086	0	0.488196	-0.00126424	0.00182382	rs1975514:110828891:T:C	rs1975514
rs11413744	34594039	PAD	7,114 European ancestry cases, 475,964 European ancestry controls, 4,112 East Asian ancestry cases, 173,601 East Asian ancestry controls			GT	G	NR	8e-10	0.1102	unit increase	0.982134	chr4:148395284:GT:G	4q31.22	GT	G	GT-GT/G-G	1	-0.0020082	0.00255138	0.431558	TRUE	0.215779	0.398361	0	0.428877	-0.0020082	0.00253845	rs11413744:148395284:G:GT	rs11413744
rs260020	29212778	CAD	up to 122,733 cases, up to 424,528 controls		intergenic	T	C	0.1309	8e-10	0.0518	unit increase		chr20:57714025:T:C	20q13.32	T	C	T-T/C-C	1	0.00292922	0.00248765	0.238321	FALSE	0.880839	0.981261	0	0.236607	0.00292922	0.00247503	rs260020:57714025:C:T	rs260020
rs7873551	35915156	CAD	190,493 European ancestry cases, 582,775 European ancestry controls, 12,117 Hispanic cases, 44,853 Hispanic controls, 27,021 African American cases, 102,305 African American controls			C	T	0.7886	8e-10	0.0286	unit decrease		chr9:119245127:C:T	9q33.1	C	T	C-C/T-T	1	0.00138564	0.00215914	0.521501	TRUE	0.260751	0.741648	0	0.518908	0.00138564	0.00214818	rs7873551:119245127:T:C	rs7873551
rs10488763	32469254	CAD	15,302 Japanese ancestry cases, 76,014 European and East Asian ancestry cases, 36,140 Japanese ancestry controls, 264,785 European and East Asian ancestry controls		RDX, FDX1	T	A	0.18	9e-10	1.06	OddsRatio		chr11:110244360:T:A	11q22.3	T	A	T-T/A-A	1	-0.00338732	0.00253799	0.181116	TRUE	0.090558	0.630246	0.590881	0.757497	-0.00151183	0.00489632	rs10488763:110244360:A:T	rs10488763
rs62397561	35915156	CAD	190,493 European ancestry cases, 582,775 European ancestry controls, 12,117 Hispanic cases, 44,853 Hispanic controls, 27,021 African American cases, 102,305 African American controls			T	C	0.2776	1e-09	0.0255	unit decrease		chr6:33784105:T:C	6p21.31	T	C	T-T/C-C	1	-0.00157047	0.00193126	0.416427	FALSE	0.791787	0.946822	0	0.413745	-0.00157047	0.00192148	rs62397561:33784105:C:T	rs62397561
rs2738464	32469254	CAD	15,302 Japanese ancestry cases, 36,140 Japanese ancestry controls		LDLR	C	G	0.68	1e-09	1.13	OddsRatio		chr19:11242307:C:G	19p13.2	G	C	G-G/C-C	1	0.000145693	0.0028821	0.95915	FALSE	0.520425	0.90162	0	0.959482	0.000145693	0.00286776	rs2738464:11242307:G:C	rs2738464
rs9367716	29212778	CAD	88,192 cases, 162,544 controls	34,541 cases, 261,984 controls	intergenic	T	G	0.3172	1e-09	0.0375	unit decrease		chr6:57160572:T:G	6p11.2	T	G	T-T/G-G	1	0.00178209	0.00198698	0.370089	TRUE	0.185045	0.678237	0	0.367346	0.00178209	0.00197691	rs9367716:57160572:G:T	rs9367716
rs7622417	35915156	CAD	190,493 European ancestry cases, 582,775 European ancestry controls, 12,117 Hispanic cases, 44,853 Hispanic controls, 27,021 African American cases, 102,305 African American controls			C	G	0.5272	1e-09	0.0231	unit increase		chr3:141625999:C:G	3q23	C	G	C-C/G-G	1	-0.00151251	0.00177087	0.3928	TRUE	0.1964	0.678237	0	0.390647	-0.00151251	0.00176191	rs7622417:141625999:G:C	rs7622417
rs12663498	29212778	CAD	88,192 cases, 162,544 controls	34,541 cases, 261,984 controls	PLEKHG1	T	C	0.091	1e-09	0.0591	unit decrease		chr6:151003840:T:C	6q25.1	T	C	T-T/C-C	1	-0.00668944	0.00356246	0.0603467	FALSE	0.969827	0.994339	0	0.0591196	-0.00668944	0.00354444	rs12663498:151003840:C:T	rs12663498
rs4842266	31285632	PAD	24,009 European ancestry cases, 150,983 European ancestry controls, 5,373 African ancestry cases, 42,485 African ancestry controls, 1,925 Hispanic cases, 18,285 Hispanic controls	5,117 European ancestry cases, 389,291 European ancestry controls	RP11-359M6.3	G	A	0.4077	1e-09	1.06	OddsRatio	0.755293	chr12:79951566:A:G	12q21.2	G	A	G-G/A-A	1	0.00102887	0.00189562	0.585791	TRUE	0.292896	0.433251	0.382076	0.918137	0.000291748	0.00283855	rs4842266:79951566:G:A	rs4842266
rs4074793	35915156	CAD	190,493 European ancestry cases, 582,775 European ancestry controls, 12,117 Hispanic cases, 44,853 Hispanic controls, 27,021 African American cases, 102,305 African American controls			A	G	0.9232	1e-09	0.0424	unit decrease		chr5:52193125:G:A	5q11.2	G	A	G-G/A-A	1	-0.00124004	0.00295233	0.675285	TRUE	0.337643	0.801347	0	0.672909	-0.00124004	0.00293737	rs4074793:52193125:A:G	rs4074793
rs1410127	35915156	CAD	190,493 European ancestry cases, 582,775 European ancestry controls, 12,117 Hispanic cases, 44,853 Hispanic controls, 27,021 African American cases, 102,305 African American controls			T	C	0.3342	1e-09	0.0195	unit decrease		chr23:67280381:T:C	Xq12	T	C	T-T/C-C	1	-0.000251108	0.00155058	0.871914	FALSE	0.564043	0.90162	0	0.870697	-0.000251108	0.00154268	rs1410127:67280381:C:T	rs1410127
rs2972146	28714974	CAD	4,831 European ancestry cases, 115,455 European ancestry controls	up to 60,801 European and unknown ancestry cases, up to 123,504 European and unknown ancestry controls	LOC646736	T	G	0.65	1e-09	1.06	OddsRatio		chr2:227100698:T:G	2q36.3	G	T	G-G/T-T	1	0.00285845	0.00184498	0.121051	FALSE	0.939474	0.993357	0	0.119414	0.00285845	0.0018356	rs2972146:227100698:G:T	rs2972146
rs4918072	29212778	CAD	up to 122,733 cases, up to 424,528 controls		intergenic	A	G	0.2713	1e-09	0.0386	unit increase		chr10:105693644:A:G	10q24.33	A	G	A-A/G-G	1	0.00258077	0.00202971	0.203478	FALSE	0.898261	0.982897	0	0.201258	0.00258077	0.00201942	rs4918072:105693644:G:A	rs4918072
rs3895874	29212778	CAD	88,192 cases, 162,544 controls	34,541 cases, 261,984 controls	GIP	A	G	0.5552	1e-09	0.0414	unit increase		chr17:47047868:A:G	17q21.32	G	A	G-G/A-A	1	-0.00113734	0.00187393	0.543303	TRUE	0.271651	0.755301	0	0.54185	-0.00113734	0.00186444	rs3895874:47047868:G:A	rs3895874
rs9964304	29212778	CAD	34,541 cases, 261,984 controls	88,192 cases, 162,544 controls	intergenic	A	C	0.714	1e-09	0.043	unit decrease		chr18:47229717:C:A	18q21.1	C	A	C-C/A-A	1	0.00128187	0.00193605	0.506601	FALSE	0.746699	0.937073	0.273754	0.755507	0.000798784	0.00256525	rs9964304:47229717:A:C	rs9964304
rs1956028	35915156	CAD	190,493 European ancestry cases, 582,775 European ancestry controls, 12,117 Hispanic cases, 44,853 Hispanic controls, 27,021 African American cases, 102,305 African American controls			T	C	0.7937	1e-09	0.0325	unit increase		chr14:93535197:A:G	14q32.12	A	G	C-A/T-G	0.827376	0.00312289	0.0027433	0.255434	TRUE	0.127717	0.678237	0	0.252611	0.00312289	0.00272973	rs3814827:93535197:G:A	rs3814827
rs11633313	35915156	CAD	190,493 European ancestry cases, 582,775 European ancestry controls, 12,117 Hispanic cases, 44,853 Hispanic controls, 27,021 African American cases, 102,305 African American controls			A	G	0.6686	2e-09	0.0237	unit increase		chr15:56135709:G:A	15q21.3	G	A	G-G/A-A	1	0.00146547	0.0019155	0.445627	TRUE	0.222814	0.692541	0.459986	0.438736	0.00242534	0.00313218	rs11633313:56135709:A:G	rs11633313
rs738408	35915156	CAD	190,493 European ancestry cases, 582,775 European ancestry controls, 12,117 Hispanic cases, 44,853 Hispanic controls, 27,021 African American cases, 102,305 African American controls			T	C	0.2704	2e-09	0.0257	unit decrease		chr22:44324730:T:C	22q13.31	T	C	T-T/C-C	1	-0.00124432	0.00215683	0.562805	FALSE	0.718597	0.928334	0.0597219	0.620428	-0.00113705	0.00229593	rs738408:44324730:C:T	rs738408
rs11830157	26343387	CAD	42,096 European ancestry cases, 361 African American cases, 758 Hispanic American cases, 12,658 South Asian ancestry cases, 1,802 Lebanese ancestry cases, 3,614 East Asian ancestry cases, 99,121 European ancestry controls, 2,778 African American controls, 3,337 Hispanic American controls, 12,899 South Asian ancestry controls, 466 Lebanese ancestry controls, 7,709 East Asian ancestry controls		KSR2	G	T	0.36	2e-09	1.12	OddsRatio		chr12:118265441:G:T	12q24.23	G	T	G-G/T-T	1	0.00183708	0.00179249	0.304604	FALSE	0.847698	0.972506	0.0176991	0.319282	0.00181179	0.00181919	rs11830157:118265441:T:G	rs11830157
rs288173	35915156	CAD	190,493 European ancestry cases, 582,775 European ancestry controls, 12,117 Hispanic cases, 44,853 Hispanic controls, 27,021 African American cases, 102,305 African American controls			A	G	0.7445	2e-09	0.0267	unit increase		chr5:107352294:G:A	5q21.3	G	A	G-G/A-A	1	0.000451031	0.0024646	0.855612	TRUE	0.427806	0.845355	0	0.854066	0.000451031	0.00245214	rs288173:107352294:A:G	rs288173
rs57265257	29212778	CAD	88,192 cases, 162,544 controls	34,541 cases, 261,984 controls	NOA1, POLR2B	A	T	0.799	2e-09	0.0468	unit decrease		chr4:57839280:T:A	4q12	T	A	T-T/A-A	1	0.0022983	0.00222718	0.303199	FALSE	0.8484	0.972506	0.450086	0.347878	0.00335617	0.00357529	rs57265257:57839280:A:T	rs57265257
rs2832227	29212778	CAD	88,192 cases, 162,544 controls	34,541 cases, 261,984 controls	MAP3K7CL	A	G	0.8248	2e-09	0.0438	unit decrease		chr21:30533076:G:A	21q21.3	G	A	G-G/A-A	1	-0.00308367	0.00259542	0.234478	TRUE	0.117239	0.668262	0	0.232402	-0.00308367	0.00258221	rs2832227:30533076:A:G	rs2832227
rs6088590	29212778	CAD	88,192 cases, 162,544 controls	34,541 cases, 261,984 controls	NCOA6	T	C	0.6139	2e-09	0.0338	unit decrease		chr20:33313566:C:T	20q11.22	C	T	C-C/T-T	1	-0.00118245	0.0018142	0.515719	TRUE	0.25786	0.741648	0.0882474	0.508445	-0.00131293	0.00198549	rs6088590:33313566:T:C	rs6088590
rs322	31285632	PAD	24,009 European ancestry cases, 150,983 European ancestry controls, 5,373 African ancestry cases, 42,485 African ancestry controls, 1,925 Hispanic cases, 18,285 Hispanic controls	5,117 European ancestry cases, 389,291 European ancestry controls	LPL	A	C	0.702	3e-09	1.06	OddsRatio	0.927222	chr8:19819217:C:A	8p21.3	C	A	C-C/A-A	1	-0.00241268	0.0020111	0.229467	FALSE	0.885266	0.885266	0.297991	0.502136	-0.00184407	0.0027477	rs322:19819217:A:C	rs322
rs10512861	29212778	CAD	up to 122,733 cases, up to 424,528 controls		DNAJC13	T	G	0.1433	3e-09	0.0431	unit decrease		chr3:132257961:T:G	3q22.1	T	G	T-T/G-G	1	0.00263757	0.00254785	0.299861	TRUE	0.14993	0.678237	0	0.298113	0.00263757	0.00253493	rs10512861:132257961:G:T	rs10512861
rs4466200	31388106	ABI	1,437 Puerto Rican ancestry individuals	up to 8,527 European ancestry individuals, 2,362 African American individuals, 1,447 Hispanic/Latino individuals	COMMD10	G	A	0.35	3e-09	0.024	unit increase	1	chr5:115596152:A:G	5q23.1	G	A	G-G/A-A	1	-0.000241127	0.00201159	0.902203	TRUE	0.451101	0.723185	0.680319	0.698896	0.00173415	0.00448318	rs4466200:115596152:G:A	rs4466200
rs1800449	28714974	CAD	4,831 European ancestry cases, 115,455 European ancestry controls	up to 60,801 European and unknown ancestry cases, up to 123,504 European and unknown ancestry controls	LOX	T	C	0.17	3e-09	1.07	OddsRatio		chr5:121413208:T:C	5q23.2	T	C	T-T/C-C	1	-0.000444233	0.00238087	0.854163	TRUE	0.427082	0.845355	0.612716	0.627152	-0.00228784	0.00471003	rs1800449:121413208:C:T	rs1800449
rs17678683	26343387	CAD	42,096 European ancestry cases, 361 African American cases, 758 Hispanic American cases, 12,658 South Asian ancestry cases, 1,802 Lebanese ancestry cases, 3,614 East Asian ancestry cases, 99,121 European ancestry controls, 2,778 African American controls, 3,337 Hispanic American controls, 12,899 South Asian ancestry controls, 466 Lebanese ancestry controls, 7,709 East Asian ancestry controls		ZEB2, ACO74093.1	G	T	0.087681	3e-09	1.1	OddsRatio		chr2:145286559:G:T	2q22.3	G	T	G-G/T-T	1	0.0017264	0.00288143	0.550496	FALSE	0.724752	0.928334	0.345879	0.513687	0.00270214	0.00413735	rs17678683:145286559:T:G	rs17678683
rs840616	29212778	CAD	88,192 cases, 162,544 controls	34,541 cases, 261,984 controls	intergenic	T	C	0.3542	3e-09	0.0402	unit decrease		chr2:188196469:C:T	2q32.1	T	C	T-T/C-C	1	0.000741071	0.00183867	0.684696	FALSE	0.657652	0.911736	0.679702	0.79739	-0.00104807	0.00408244	rs840616:188196469:T:C	rs840616
rs116405693	34601942	PAD	3,846 Finnish ancestry cases, 28,881 Finnish ancestry controls, 3,846 non-Scandinavian ancestry cases, 28,881 non-Scandinavian ancestry controls, 3,846 British ancestry cases, 28,881 British ancestry controls			T	C	0.04	3e-09	1.51	OddsRatio	0.979788	chr4:91588354:T:C	4q22.1	T	C	T-T/C-C	1	0.00485101	0.0045728	0.288233	FALSE	0.855883	0.885266	0	0.286323	0.00485101	0.00454971	rs116405693:91588354:C:T	rs116405693
rs3019173	35915156	CAD	190,493 European ancestry cases, 582,775 European ancestry controls, 12,117 Hispanic cases, 44,853 Hispanic controls, 27,021 African American cases, 102,305 African American controls			T	C	0.5307	3e-09	0.0228	unit increase		chr8:96020974:C:T	8q22.1	C	T	C-C/T-T	1	-0.00196207	0.00182499	0.28244	FALSE	0.85878	0.975036	0	0.279873	-0.00196207	0.00181572	rs3019173:96020974:T:C	rs3019173
rs3827066	29212778	CAD	88,192 cases, 162,544 controls	34,541 cases, 261,984 controls	PCIF1, ZNF335	T	C	0.1437	3e-09	0.0467	unit increase		chr20:44586023:T:C	20q13.12	T	C	T-T/C-C	1	-0.00159667	0.00245723	0.515974	TRUE	0.257987	0.741648	0	0.513697	-0.00159667	0.00244479	rs3827066:44586023:C:T	rs3827066
rs6700559	29212778	CAD	88,192 cases, 162,544 controls	34,541 cases, 261,984 controls	DDX59, LOC101929224	T	C	0.4718	4e-09	0.0325	unit decrease		chr1:200646073:T:C	1q32.1	T	C	T-T/C-C	1	-0.00354562	0.00179999	0.0484038	FALSE	0.975798	0.994339	0.815682	0.87655	-0.000824252	0.00530597	rs6700559:200646073:C:T	rs6700559
rs566125	31285632	PAD	24,009 European ancestry cases, 150,983 European ancestry controls, 5,373 African ancestry cases, 42,485 African ancestry controls, 1,925 Hispanic cases, 18,285 Hispanic controls	5,117 European ancestry cases, 389,291 European ancestry controls	MMP3	T	C	0.1269	4e-09	1.08	OddsRatio	0.673884	chr11:102710471:T:C	11q22.2	T	C	T-T/C-C	1	-0.00209031	0.00254512	0.411865	TRUE	0.205932	0.398361	0	0.409083	-0.00209031	0.00253215	rs566125:102710471:C:T	rs566125
rs11124924	32469254	CAD	15,302 Japanese ancestry cases, 76,014 European and East Asian ancestry cases, 36,140 Japanese ancestry controls, 264,785 European and East Asian ancestry controls		LDAH, APOB	G	C	0.92	4e-09	1.09	OddsRatio		chr2:21206275:C:G	2p24.1	C	G	C-C/G-G	1	-0.00201285	0.00338944	0.554713	FALSE	0.722644	0.928334	0.702066	0.480362	-0.00549059	0.00778013	rs11124924:21206275:G:C	rs11124924
rs11057401	28714974	CAD	4,831 European ancestry cases, 115,455 European ancestry controls	up to 60,801 European and unknown ancestry cases, up to 123,504 European and unknown ancestry controls	CCDC92	T	A	0.69	4e-09	1.06	OddsRatio		chr12:124427306:A:T	12q24.31	A	T	A-A/T-T	1	-0.000600536	0.00194163	0.754994	FALSE	0.622503	0.90162	0.612605	0.812301	0.00091449	0.00385116	rs11057401:124427306:T:A	rs11057401
rs9912587	35915156	CAD	190,493 European ancestry cases, 582,775 European ancestry controls, 12,117 Hispanic cases, 44,853 Hispanic controls, 27,021 African American cases, 102,305 African American controls			A	G	0.237	4e-09	0.0298	unit increase		chr17:41173086:A:G	17q21.31	A	G	A-A/G-G	1	0.00305755	0.00249079	0.219124	FALSE	0.890438	0.982897	0	0.217286	0.00305755	0.0024782	rs9912587:41173086:G:A	rs9912587
rs191896574	29212778	CAD	34,541 cases, 261,984 controls	88,192 cases, 162,544 controls	B4GALNT2	T	C	0.982	4e-09	0.162	unit increase		chr17:47225736:C:T	17q21.32	C	T	C-C/T-T	1	0.0128783	0.00710859	0.0698457	TRUE	0.0349228	0.504382	0	0.0686212	0.0128783	0.00707246	rs191896574:47225736:T:C	rs191896574
rs7229520	32514122	CAD	21,611 Japanese ancestry male cases, 87,736 Japanese ancestry male controls			A	G	0.464049	4e-09	1.0693	OddsRatio		chr18:46516468:A:G	18q21.1	G	A	G-G/A-A	1	-0.000256287	0.00190753	0.894554	TRUE	0.447277	0.859375	0.116239	0.835643	-0.000448589	0.00216219	rs7229520:46516468:G:A	rs7229520
rs10267593	29212778	CAD	88,192 cases, 162,544 controls	34,541 cases, 261,984 controls	MAD1L1	A	G	0.2052	5e-09	0.0412	unit decrease		chr7:1937261:A:G	7p22.3	A	G	A-A/G-G	1	-0.00108187	0.00234873	0.644538	FALSE	0.677731	0.911815	0	0.643389	-0.00108187	0.00233683	rs10267593:1937261:G:A	rs10267593
rs6997340	29212778	CAD	88,192 cases, 162,544 controls	34,541 cases, 261,984 controls	intergenic	T	C	0.305	5e-09	0.036	unit increase		chr8:18286997:C:T	8p22	T	C	T-T/C-C	1	0.00422033	0.00200986	0.0357727	TRUE	0.0178864	0.321954	0	0.0348141	0.00422033	0.00199967	rs6997340:18286997:T:C	rs6997340
rs11613352	29212778	CAD	up to 122,733 cases, up to 424,528 controls		intergenic	T	C	0.235	5e-09	0.036	unit decrease		chr12:57792580:T:C	12q13.3	T	C	T-T/C-C	1	0.00313295	0.00208711	0.134157	TRUE	0.0670785	0.630246	0.708435	0.272713	0.00530194	0.00483385	rs11613352:57792580:C:T	rs11613352
rs73796819	35915156	CAD	190,493 European ancestry cases, 582,775 European ancestry controls, 12,117 Hispanic cases, 44,853 Hispanic controls, 27,021 African American cases, 102,305 African American controls			A	G	0.6942	5e-09	0.0269	unit increase		chr5:122420430:G:A	5q23.2	G	A	G-G/A-A	1	0.00168285	0.00196431	0.391518	TRUE	0.195759	0.678237	0	0.389198	0.00168285	0.00195437	rs73796819:122420430:A:G	rs73796819
rs2218584	35915156	CAD	190,493 European ancestry cases, 582,775 European ancestry controls, 12,117 Hispanic cases, 44,853 Hispanic controls, 27,021 African American cases, 102,305 African American controls			T	C	0.5403	5e-09	0.0222	unit increase		chr10:118408642:T:C	10q25.3	C	T	C-C/T-T	1	-0.00272648	0.00178553	0.126668	TRUE	0.063334	0.630246	0	0.124843	-0.00272648	0.00177649	rs2218584:118408642:C:T	rs2218584
rs34633411	29212778	CAD	88,192 cases, 162,544 controls	34,541 cases, 261,984 controls	intergenic	T	C	0.2444	6e-09	0.0423	unit increase		chr18:57854694:T:C	18q21.32	T	C	T-T/C-C	1	-0.00173945	0.0020877	0.403987	TRUE	0.201993	0.681735	0	0.402344	-0.00173945	0.0020771	rs34633411:57854694:C:T	rs34633411
rs7139170	32469254	CAD	15,302 Japanese ancestry cases, 76,014 European and East Asian ancestry cases, 36,140 Japanese ancestry controls, 264,785 European and East Asian ancestry controls		RPH3A	A	C	0.67	7e-09	1.06	OddsRatio		chr12:113263518:C:A	12q24.13	C	A	C-C/A-A	1	-0.0014284	0.00205	0.485724	FALSE	0.757138	0.937073	0	0.48372	-0.0014284	0.00203961	rs7139170:113263518:A:C	rs7139170
rs2064040	35915156	CAD	190,493 European ancestry cases, 582,775 European ancestry controls, 12,117 Hispanic cases, 44,853 Hispanic controls, 27,021 African American cases, 102,305 African American controls			A	G	0.4538	7e-09	0.0222	unit decrease		chr21:16584341:A:G	21q21.1	A	G	A-A/G-G	1	0.00060139	0.00178976	0.738855	TRUE	0.369427	0.815124	0.565829	0.588524	0.00177962	0.00328965	rs2064040:16584341:G:A	rs2064040
rs1480146	35915156	CAD	190,493 European ancestry cases, 582,775 European ancestry controls, 12,117 Hispanic cases, 44,853 Hispanic controls, 27,021 African American cases, 102,305 African American controls			A	G	0.7598	8e-09	0.0394	unit increase		chr8:16129573:A:G	8p22	G	A	G-G/A-A	1	0.0103961	0.0056454	0.0653212	FALSE	0.967339	0.994339	0	0.0641789	0.0103961	0.00561665	rs1480146:16129573:G:A	rs1480146
rs582384	29212778	CAD	34,541 cases, 261,984 controls	88,192 cases, 162,544 controls	PRKCE	A	C	0.523	8e-09	0.037	unit increase		chr2:45896437:A:C	2p21	C	A	C-C/A-A	1	0.0013876	0.00181607	0.44539	FALSE	0.777305	0.941098	0	0.442511	0.0013876	0.00180687	rs582384:45896437:C:A	rs582384
rs3775058	29212778	CAD	up to 122,733 cases, up to 424,528 controls		UNC5C	A	T	0.2341	8e-09	0.0386	unit increase		chr4:96117371:T:A	4q22.3	A	T	A-A/T-T	1	0.00121691	0.00217489	0.575115	TRUE	0.287557	0.780513	0	0.573868	0.00121691	0.00216392	rs3775058:96117371:A:T	rs3775058
rs62578408	35915156	CAD	190,493 European ancestry cases, 582,775 European ancestry controls, 12,117 Hispanic cases, 44,853 Hispanic controls, 27,021 African American cases, 102,305 African American controls			C	T	0.0663	8e-09	0.0469	unit decrease		chr9:123712445:T:C	9q33.2	T	C	T-T/C-C	1	0.000722872	0.00351064	0.837124	FALSE	0.581438	0.90162	0	0.836045	0.000722872	0.0034929	rs62578408:123712445:C:T	rs62578408
rs111245230	29212778	CAD	88,192 cases, 162,544 controls	34,541 cases, 261,984 controls	SVEP1	T	C	0.9647	8e-09	0.098	unit decrease		chr9:113169775:C:T	9q31.3	C	T	C-C/T-T	1	0.0057453	0.00457961	0.208383	FALSE	0.895808	0.982897	0.737599	0.92597	0.00100733	0.0108413	rs111245230:113169775:T:C	rs111245230
rs10757269	22199011	ABI	38,376 European ancestry individuals, 2,133 Erasmus Rucphen individuals, 1,183 Old Order Amish individuals	16,717 European ancestry individuals	CDKN2B	G	A	0.5	9e-09	0.0045	unit decrease	0.930115	chr9:22072264:G:A	9p21.3	G	A	G-G/A-A	1	-0.0050095	0.00178006	0.00494827	TRUE	0.00247414	0.0148448	0.799028	0.133199	-0.00751935	0.00500754	rs10757269:22072264:A:G	rs10757269
rs7926712	29212778	CAD	up to 122,733 cases, up to 424,528 controls		ARNTL	A	G	0.3101	9e-09	0.0351	unit decrease		chr11:13303085:G:A	11p15.2	A	G	A-A/G-G	1	0.00133677	0.00194654	0.491338	FALSE	0.754331	0.937073	0	0.490042	0.00133677	0.00193667	rs7926712:13303085:A:G	rs7926712
rs6587520	32469254	CAD	15,302 Japanese ancestry cases, 76,014 European and East Asian ancestry cases, 36,140 Japanese ancestry controls, 264,785 European and East Asian ancestry controls		CTSS	T	C	0.48	9e-09	1.04	OddsRatio		chr1:150709723:T:C	1q21.3	T	C	T-T/C-C	1	-0.00505515	0.00177495	0.00443422	TRUE	0.00221711	0.126375	0.546385	0.0540298	-0.00619789	0.00321702	rs6587520:150709723:C:T	rs6587520
rs8102320	35915156	CAD	190,493 European ancestry cases, 582,775 European ancestry controls, 12,117 Hispanic cases, 44,853 Hispanic controls, 27,021 African American cases, 102,305 African American controls			A	G	0.4432	9e-09	0.0218	unit decrease		chr19:21936885:G:A	19p12	A	G	A-A/G-G	1	0.00101136	0.00179277	0.571953	FALSE	0.714024	0.928334	0	0.570715	0.00101136	0.00178371	rs8102320:21936885:A:G	rs8102320
rs12046497	35915156	CAD	190,493 European ancestry cases, 582,775 European ancestry controls, 12,117 Hispanic cases, 44,853 Hispanic controls, 27,021 African American cases, 102,305 African American controls			T	C	0.328	9e-09	0.0247	unit decrease		chr1:26847640:T:C	1p36.11	T	C	T-T/C-C	1	0.00265375	0.00228595	0.245514	TRUE	0.122757	0.678237	0	0.243282	0.00265375	0.00227434	rs12046497:26847640:C:T	rs12046497
rs39929	35915156	CAD	190,493 European ancestry cases, 582,775 European ancestry controls, 12,117 Hispanic cases, 44,853 Hispanic controls, 27,021 African American cases, 102,305 African American controls			A	G	0.7771	9e-09	0.027	unit increase		chr5:156123651:A:G	5q33.3	G	A	G-G/A-A	1	0.00304762	0.00239001	0.201851	FALSE	0.899074	0.982897	0	0.199968	0.00304762	0.0023779	rs39929:156123651:G:A	rs39929
rs7116641	29212778	CAD	up to 122,733 cases, up to 424,528 controls		HSD17B12	T	G	0.6877	1e-08	0.0314	unit decrease		chr11:43696917:G:T	11p11.2	G	T	G-G/T-T	1	-0.00432657	0.00196702	0.0277031	TRUE	0.0138516	0.296077	0.170565	0.0845215	-0.00404153	0.00234287	rs7116641:43696917:T:G	rs7116641
rs12048743	35915156	CAD	190,493 European ancestry cases, 582,775 European ancestry controls, 12,117 Hispanic cases, 44,853 Hispanic controls, 27,021 African American cases, 102,305 African American controls			C	G	0.5194	1e-08	0.0222	unit decrease		chr1:205114873:G:C	1q32.1	G	C	G-G/C-C	1	-0.000739657	0.0018195	0.682187	TRUE	0.341094	0.801347	0.66473	0.812692	0.000928884	0.00392009	rs12048743:205114873:C:G	rs12048743
rs17609940	21378990	CAD	22,233 European ancestry cases, 64,762 European ancestry controls	56,682 European ancestry cases and controls	ANKS1A	G	C	0.75	1e-08	1.07	OddsRatio		chr6:35034800:C:G	6p21.31	C	G	C-C/G-G	1	0.00105252	0.00225522	0.644077	TRUE	0.322039	0.801347	0.865983	0.498285	0.00529491	0.00781893	rs17609940:35034800:G:C	rs17609940
rs7633770	29212778	CAD	up to 122,733 cases, up to 424,528 controls		intergenic	A	G	0.4061	1e-08	0.0295	unit increase		chr3:46688562:A:G	3p21.31	A	G	A-A/G-G	1	-0.00142489	0.00179055	0.426421	TRUE	0.213211	0.68493	0	0.423802	-0.00142489	0.00178147	rs7633770:46688562:G:A	rs7633770
rs4266144	29212778	CAD	up to 122,733 cases, up to 424,528 controls		intergenic	C	G	0.6774	1e-08	0.0346	unit decrease		chr3:156852592:G:C	3q25.31	G	C	G-G/C-C	1	-0.00125998	0.00196881	0.521305	TRUE	0.260653	0.741648	0	0.520072	-0.00125998	0.00195882	rs4266144:156852592:C:G	rs4266144
rs6494488	29212778	CAD	88,192 cases, 162,544 controls	34,541 cases, 261,984 controls	RBPMS2	A	G	0.8076	1e-08	0.0431	unit increase		chr15:65024204:A:G	15q22.31	G	A	G-G/A-A	1	-0.00661391	0.00242265	0.00635226	TRUE	0.00317613	0.155177	0	0.00607163	-0.00661391	0.00241042	rs6494488:65024204:G:A	rs6494488
rs143405823	35915156	CAD	190,493 European ancestry cases, 582,775 European ancestry controls, 12,117 Hispanic cases, 44,853 Hispanic controls, 27,021 African American cases, 102,305 African American controls			T	C	0.9401	1e-08	0.0534	unit increase		chr12:56723719:C:T	12q13.3	C	T	C-C/T-T	1	-0.00131501	0.00321043	0.682745	FALSE	0.658627	0.911736	0	0.680585	-0.00131501	0.00319437	rs143405823:56723719:T:C	rs143405823
rs11206510	32469254	CAD	15,302 Japanese ancestry cases, 76,014 European and East Asian ancestry cases, 36,140 Japanese ancestry controls, 264,785 European and East Asian ancestry controls		BSND, PCSK9	T	C	0.85	1e-08	1.07	OddsRatio		chr1:55496039:C:T	1p32.3	C	T	C-C/T-T	1	-0.00060899	0.00234182	0.795106	FALSE	0.602447	0.90162	0	0.793813	-0.00060899	0.00233006	rs11206510:55496039:T:C	rs11206510
rs73025613	35915156	CAD	190,493 European ancestry cases, 582,775 European ancestry controls, 12,117 Hispanic cases, 44,853 Hispanic controls, 27,021 African American cases, 102,305 African American controls			T	C	0.5188	1e-08	0.0215	unit increase		chr19:38334361:T:C	19q13.13	C	T	C-C/T-T	1	0.0023032	0.00178965	0.198212	FALSE	0.900894	0.982897	0	0.195839	0.0023032	0.0017806	rs73025613:38334361:C:T	rs73025613
rs8103278	29212778	CAD	88,192 cases, 162,544 controls	34,541 cases, 261,984 controls	FOXA3, SYMPK	A	G	0.3373	1e-08	0.0331	unit increase		chr19:46370381:A:G	19q13.32	A	G	A-A/G-G	1	-0.00242994	0.00189685	0.200495	TRUE	0.100248	0.634901	0	0.197894	-0.00242994	0.00188722	rs8103278:46370381:G:A	rs8103278
rs3844442	34594039	PAD	4,112 East Asian ancestry cases, 173,601 East Asian ancestry controls			A	T	0.485088	1e-08	0.133152	unit increase	0.999981	chr19:41415112:A:T	19q13.2	T	A	T-T/A-A	1	0.00109912	0.0018042	0.53965	FALSE	0.730175	0.834486	0.83086	0.738684	-0.00187133	0.00560958	rs3844442:41415112:T:A	rs3844442
rs17581137	29212778	CAD	88,192 cases, 162,544 controls	34,541 cases, 261,984 controls	intergenic	A	C	0.7548	1e-08	0.0419	unit increase		chr15:96146414:C:A	15q26.2	C	A	C-C/A-A	1	-0.00469439	0.00206254	0.0229526	FALSE	0.988524	0.994339	0.0828716	0.0314417	-0.00483535	0.0022475	rs17581137:96146414:A:C	rs17581137
rs36127550	35915156	CAD	190,493 European ancestry cases, 582,775 European ancestry controls, 12,117 Hispanic cases, 44,853 Hispanic controls, 27,021 African American cases, 102,305 African American controls			T	G	0.167	1e-08	0.0302	unit decrease		chr12:133780309:T:G	12q24.33	T	G	T-T/G-G	1	0.00345402	0.00234557	0.141113	TRUE	0.0705565	0.630246	0	0.138857	0.00345402	0.0023337	rs36127550:133780309:G:T	rs36127550
rs1405130	29212778	CAD	88,192 cases, 162,544 controls	34,541 cases, 261,984 controls	intergenic	T	C	0.5054	1e-08	0.0325	unit increase		chr2:235563692:C:T	2q37.1	T	C	T-T/C-C	1	-0.00138488	0.00179652	0.442511	FALSE	0.778744	0.941098	0.647676	0.434724	-0.00292462	0.00374407	rs1405130:235563692:T:C	rs1405130
rs28416651	29212778	CAD	34,541 cases, 261,984 controls	88,192 cases, 162,544 controls	ZFPM2	A	G	0.41	1e-08	0.036	unit decrease		chr8:106564652:A:G	8q23.1	A	G	A-A/G-G	1	-0.000393801	0.00181134	0.826892	FALSE	0.586554	0.90162	0	0.827029	-0.000393801	0.00180218	rs28416651:106564652:G:A	rs28416651
rs6102343	29212778	CAD	up to 122,733 cases, up to 424,528 controls		ZHX3	A	G	0.2467	1e-08	0.0372	unit increase		chr20:39924279:A:G	20q12	A	G	A-A/G-G	1	0.00193189	0.00210175	0.357722	FALSE	0.821139	0.964681	0	0.355553	0.00193189	0.00209108	rs6102343:39924279:G:A	rs6102343
rs76954792	29212778	CAD	up to 122,733 cases, up to 424,528 controls		intergenic	T	C	0.2197	1e-08	0.0393	unit increase		chr17:30033514:T:C	17q11.2	T	C	T-T/C-C	1	0.00177869	0.00219505	0.417641	FALSE	0.791179	0.946822	0	0.415392	0.00177869	0.00218394	rs76954792:30033514:C:T	rs76954792
rs12185519	35915156	CAD	190,493 European ancestry cases, 582,775 European ancestry controls, 12,117 Hispanic cases, 44,853 Hispanic controls, 27,021 African American cases, 102,305 African American controls			T	C	0.1895	2e-08	0.0292	unit increase		chr19:4967739:T:C	19p13.3	T	C	T-T/C-C	1	-0.000633585	0.00246217	0.795296	TRUE	0.397648	0.826639	0.386541	0.910396	0.000428397	0.00380666	rs12185519:4967739:C:T	rs12185519
rs34156428	29212778	CAD	34,541 cases, 261,984 controls	88,192 cases, 162,544 controls	SOX6	A	T	0.837	2e-08	0.048	unit increase		chr11:16481950:T:A	11p15.1	T	A	T-T/A-A	1	-8.02726e-05	0.00233328	0.973031	FALSE	0.513485	0.90162	0	0.972416	-8.02726e-05	0.00232147	rs34156428:16481950:A:T	rs34156428
rs9271393	34594039	PAD	7,114 European ancestry cases, 475,964 European ancestry controls, 4,112 East Asian ancestry cases, 173,601 East Asian ancestry controls			C	G	NR	2e-08	0.116	unit increase	0.957301	chr6:32587457:C:G	6p21.32	G	C	G-G/C-C	1	-0.000436011	0.00187514	0.814958	TRUE	0.407479	0.543305	0	0.815215	-0.000436011	0.00186566	rs9271393:32587457:G:C	rs9271393
rs2738447	29212778	CAD	34,541 cases, 261,984 controls	88,192 cases, 162,544 controls	LDLR, MIR6886	A	C	0.406	2e-08	0.036	unit decrease		chr19:11227480:C:A	19p13.2	A	C	A-A/C-C	1	0.000784996	0.00191556	0.682534	FALSE	0.658733	0.911736	0	0.680455	0.000784996	0.00190606	rs2738447:11227480:A:C	rs2738447
rs17616661	29212778	CAD	88,192 cases, 162,544 controls	34,541 cases, 261,984 controls	DOCK6, KANK2	A	G	0.9144	2e-08	0.0567	unit decrease		chr19:11303554:G:A	19p13.2	G	A	G-G/A-A	1	-0.00145388	0.00396528	0.71326	TRUE	0.35663	0.810466	0	0.712487	-0.00145388	0.00394521	rs17616661:11303554:A:G	rs17616661
rs699	29212778	CAD	88,192 cases, 162,544 controls	34,541 cases, 261,984 controls	AGT	A	G	0.5795	2e-08	0.036	unit decrease		chr1:230845794:G:A	1q42.2	G	A	G-G/A-A	1	0.000275009	0.00178146	0.876776	FALSE	0.561612	0.90162	0	0.876697	0.000275009	0.00177244	rs699:230845794:A:G	rs699
rs4346430	35915156	CAD	190,493 European ancestry cases, 582,775 European ancestry controls, 12,117 Hispanic cases, 44,853 Hispanic controls, 27,021 African American cases, 102,305 African American controls			A	G	0.4103	2e-08	0.0217	unit increase		chr2:69668802:G:A	2p13.3	A	G	A-A/G-G	1	0.000463224	0.00182509	0.799737	TRUE	0.399869	0.826639	0	0.798648	0.000463224	0.00181587	rs4346430:69668802:A:G	rs4346430
rs75331444	32469254	CAD	15,302 Japanese ancestry cases, 76,014 European and East Asian ancestry cases, 36,140 Japanese ancestry controls, 264,785 European and East Asian ancestry controls		ABCG8	G	A	0.95	2e-08	1.11	OddsRatio		chr2:44069772:A:G	2p21	A	G	A-A/G-G	1	0.00944016	0.003847	0.0141465	TRUE	0.00707325	0.268783	0	0.0136494	0.00944016	0.00382757	rs75331444:44069772:G:A	rs75331444
rs16853198	35915156	CAD	190,493 European ancestry cases, 582,775 European ancestry controls, 12,117 Hispanic cases, 44,853 Hispanic controls, 27,021 African American cases, 102,305 African American controls			A	G	0.9204	2e-08	0.04	unit increase		chr3:168840179:G:A	3q26.2	G	A	G-G/A-A	1	-0.000920105	0.00316393	0.770417	FALSE	0.614791	0.90162	0	0.770063	-0.000920105	0.00314788	rs16853198:168840179:A:G	rs16853198
rs161231	35915156	CAD	190,493 European ancestry cases, 582,775 European ancestry controls, 12,117 Hispanic cases, 44,853 Hispanic controls, 27,021 African American cases, 102,305 African American controls			T	C	0.2264	2e-08	0.0355	unit decrease		chr10:31755920:T:C	10p11.22	T	C	T-T/C-C	1	-0.00854945	0.00383447	0.0258853	FALSE	0.987057	0.994339	0	0.0250252	-0.00854945	0.00381499	rs161231:31755920:C:T	rs161231
rs137525	35915156	CAD	190,493 European ancestry cases, 582,775 European ancestry controls, 12,117 Hispanic cases, 44,853 Hispanic controls, 27,021 African American cases, 102,305 African American controls			T	C	0.8966	2e-08	0.0351	unit increase		chr22:33296139:T:C	22q12.3	C	T	C-C/T-T	1	-0.00397526	0.00301888	0.18795	TRUE	0.093975	0.630246	0	0.185674	-0.00397526	0.00300363	rs137525:33296139:C:T	rs137525
rs41269133	29212778	CAD	88,192 cases, 162,544 controls	34,541 cases, 261,984 controls	LPA	T	C	0.9118	2e-08	0.0637	unit increase		chr6:161087863:C:T	6q26	C	T	C-C/T-T	1	0.00442853	0.00314315	0.158655	TRUE	0.0793275	0.630246	0	0.156748	0.00442853	0.00312729	rs41269133:161087863:T:C	rs41269133
rs2152314	35915156	CAD	190,493 European ancestry cases, 582,775 European ancestry controls, 12,117 Hispanic cases, 44,853 Hispanic controls, 27,021 African American cases, 102,305 African American controls			T	C	0.3964	2e-08	0.0213	unit decrease		chr1:42946462:T:C	1p34.2	T	C	T-T/C-C	1	-0.000602188	0.00187417	0.74998	FALSE	0.62501	0.90162	0.572817	0.589344	-0.00189179	0.0035047	rs2152314:42946462:C:T	rs2152314
rs12047439	35915156	CAD	190,493 European ancestry cases, 582,775 European ancestry controls, 12,117 Hispanic cases, 44,853 Hispanic controls, 27,021 African American cases, 102,305 African American controls			A	T	0.2343	2e-08	0.0251	unit increase		chr1:41809640:A:T	1p34.2	A	T	A-A/T-T	1	-0.00234453	0.00219059	0.284827	TRUE	0.142414	0.678237	0	0.282047	-0.00234453	0.00217947	rs12047439:41809640:T:A	rs12047439
rs256277	35915156	CAD	190,493 European ancestry cases, 582,775 European ancestry controls, 12,117 Hispanic cases, 44,853 Hispanic controls, 27,021 African American cases, 102,305 African American controls			T	C	0.6012	2e-08	0.0222	unit increase		chr5:111406810:T:C	5q22.1	C	T	C-C/T-T	1	-0.00306624	0.00183835	0.0953918	TRUE	0.0476959	0.582571	0	0.0936598	-0.00306624	0.00182906	rs256277:111406810:C:T	rs256277
rs832540	29212778	CAD	88,192 cases, 162,544 controls	34,541 cases, 261,984 controls	MAP3K1, SETD9	A	G	0.609	2e-08	0.0322	unit decrease		chr5:56199202:A:G	5q11.2	G	A	G-G/A-A	1	-0.00136671	0.00186788	0.464689	FALSE	0.767656	0.940997	0	0.462084	-0.00136671	0.00185841	rs832540:56199202:G:A	rs832540
rs398484	35915156	CAD	190,493 European ancestry cases, 582,775 European ancestry controls, 12,117 Hispanic cases, 44,853 Hispanic controls, 27,021 African American cases, 102,305 African American controls			T	C	0.6232	2e-08	0.019	unit increase		chr23:77599469:T:C	Xq21.1	C	T	C-C/T-T	1	-0.00150769	0.00156346	0.334792	TRUE	0.167396	0.678237	0	0.332414	-0.00150769	0.0015555	rs398484:77599469:C:T	rs398484
rs2342572	35915156	CAD	190,493 European ancestry cases, 582,775 European ancestry controls, 12,117 Hispanic cases, 44,853 Hispanic controls, 27,021 African American cases, 102,305 African American controls			T	C	0.409	2e-08	0.0199	unit decrease		chr23:84069371:T:C	Xq21.1	T	C	T-T/C-C	1	0.000401391	0.00153624	0.793702	TRUE	0.396851	0.826639	0	0.792844	0.000401391	0.00152841	rs2342572:84069371:C:T	rs2342572
rs147967693	35915156	CAD	190,493 European ancestry cases, 582,775 European ancestry controls, 12,117 Hispanic cases, 44,853 Hispanic controls, 27,021 African American cases, 102,305 African American controls			T	C	0.0907	2e-08	0.0372	unit increase		chr23:153639255:T:C	Xq28	T	C	T-T/C-C	1	0.000586277	0.00247597	0.814449	FALSE	0.592776	0.90162	0.398538	0.65774	0.00174173	0.00393135	rs147967693:153639255:C:T	rs147967693
rs61741262	29212778	CAD	34,541 cases, 261,984 controls	88,192 cases, 162,544 controls	TNS1	T	C	0.893	2e-08	0.062	unit increase		chr2:218669225:C:T	2q35	C	T	C-C/T-T	1	-0.00496991	0.00317262	0.116948	FALSE	0.941526	0.993357	0	0.115389	-0.00496991	0.00315665	rs61741262:218669225:T:C	rs61741262
rs3133941	31388106	ABI	3,637 Caribbean ancestry individuals	up to 8,527 European ancestry individuals, 2,362 African American individuals, 1,447 Hispanic/Latino individuals	SYBU	A	G	0.74	2e-08	0.018	unit decrease	1	chr8:110715932:G:A	8q23.2	G	A	G-G/A-A	1	-8.69353e-06	0.00284367	0.99759	FALSE	0.501205	0.723185	0	0.997548	-8.69353e-06	0.00282921	rs3133941:110715932:A:G	rs3133941
rs56313611	29212778	CAD	88,192 cases, 162,544 controls	34,541 cases, 261,984 controls	intergenic	T	C	0.135	2e-08	0.0524	unit decrease		chr20:47456856:T:C	20q13.13	T	C	T-T/C-C	1	-0.00188198	0.00264628	0.476572	FALSE	0.761714	0.937073	0	0.47474	-0.00188198	0.00263292	rs56313611:47456856:C:T	rs56313611
rs2902548	28282560	Plaque	7,189 European ancestry individuals		SFXN2, WBP1L	T	C	NR	2e-08	0.141381	unit decrease		chr10:104487382:T:C	10q24.32	T	C	T-T/C-C	1	0.000158607	0.0024488	0.948991	TRUE	0.474496	0.766677	0	0.948095	0.000158607	0.00243641	rs2902548:104487382:C:T	rs2902548
rs7797644	29212778	CAD	up to 122,733 cases, up to 424,528 controls		DAGLB	T	C	0.2321	2e-08	0.0386	unit decrease		chr7:6466636:T:C	7p22.1	T	C	T-T/C-C	0.992836	-0.00102338	0.00219901	0.640161	FALSE	0.67992	0.911815	0.313827	0.901561	-0.000375766	0.00303799	rs71531392:6466636:C:T	rs71531392
rs1032763	35915156	CAD	190,493 European ancestry cases, 582,775 European ancestry controls, 12,117 Hispanic cases, 44,853 Hispanic controls, 27,021 African American cases, 102,305 African American controls			T	C	0.3339	3e-08	0.0218	unit increase		chr5:17118930:T:C	5p15.1	T	C	T-T/C-C	1	0.00180407	0.00188386	0.338827	FALSE	0.830586	0.96949	0	0.335784	0.00180407	0.00187431	rs1032763:17118930:C:T	rs1032763
rs9381634	32469254	CAD	15,302 Japanese ancestry cases, 76,014 European and East Asian ancestry cases, 36,140 Japanese ancestry controls, 264,785 European and East Asian ancestry controls		PHACTR1	A	G	0.3	3e-08	1.05	OddsRatio		chr6:13022728:A:G	6p24.1	A	G	A-A/G-G	1	0.00152797	0.00200647	0.447332	FALSE	0.776334	0.941098	0	0.444032	0.00152797	0.0019963	rs9381634:13022728:G:A	rs9381634
rs6597292	35915156	CAD	190,493 European ancestry cases, 582,775 European ancestry controls, 12,117 Hispanic cases, 44,853 Hispanic controls, 27,021 African American cases, 102,305 African American controls			T	G	0.66	3e-08	0.024	unit decrease		chr6:7975259:G:T	6p24.3	G	T	G-G/T-T	1	0.000706625	0.00184461	0.702077	FALSE	0.648962	0.911447	0	0.700216	0.000706625	0.00183526	rs6597292:7975259:T:G	rs6597292
rs12022672	35915156	CAD	190,493 European ancestry cases, 582,775 European ancestry controls, 12,117 Hispanic cases, 44,853 Hispanic controls, 27,021 African American cases, 102,305 African American controls			A	T	0.8136	3e-08	0.0267	unit increase		chr1:197588006:T:A	1q31.3	T	A	T-T/A-A	1	0.000415967	0.00224608	0.851611	TRUE	0.425806	0.845355	0.171496	0.979578	6.92076e-05	0.00270367	rs12022672:197588006:A:T	rs12022672
rs3130683	28714975	CAD	18,467 European and unknown ancestry cases, 45,264 European and unknown ancestry controls	57,347 European and unknown ancestry cases, 219,521 European and unknown ancestry controls	C2	T	C	0.86	3e-08	1.08	OddsRatio		chr6:31888367:T:C	6p21.33	C	T	C-C/T-T	1	-0.00327063	0.00259511	0.208146	TRUE	0.104073	0.635589	0	0.205258	-0.00327063	0.00258198	rs3130683:31888367:C:T	rs3130683
rs1321309	29212778	CAD	up to 122,733 cases, up to 424,528 controls		CDKN1A, PANDAR	A	G	0.4907	3e-08	0.028	unit increase		chr6:36638636:A:G	6p21.2	A	G	A-A/G-G	1	-0.000556463	0.00176637	0.752354	TRUE	0.376177	0.820215	0	0.75152	-0.000556463	0.00175742	rs1321309:36638636:G:A	rs1321309
rs11509880	29212778	CAD	88,192 cases, 162,544 controls	34,541 cases, 261,984 controls	TMEM106B	A	G	0.3646	3e-08	0.0367	unit increase		chr7:12261911:A:G	7p21.3	A	G	A-A/G-G	1	-0.000301813	0.00191831	0.874969	TRUE	0.437484	0.85497	0	0.87435	-0.000301813	0.00190857	rs11509880:12261911:G:A	rs11509880
rs56236159	35915156	CAD	190,493 European ancestry cases, 582,775 European ancestry controls, 12,117 Hispanic cases, 44,853 Hispanic controls, 27,021 African American cases, 102,305 African American controls			T	G	0.7302	3e-08	0.0283	unit decrease		chr2:3636478:G:T	2p25.3	G	T	G-G/T-T	1	-0.00456322	0.00273156	0.0945384	TRUE	0.0472692	0.582571	0	0.093139	-0.00456322	0.00271771	rs56236159:3636478:T:G	rs56236159
rs60154123	29212778	CAD	up to 122,733 cases, up to 424,528 controls		intergenic	T	C	0.1501	3e-08	0.0444	unit increase		chr1:210468999:T:C	1q32.2	T	C	T-T/C-C	1	-0.00614517	0.00272185	0.0238341	TRUE	0.011917	0.292476	0.328929	0.175526	-0.00524865	0.00387451	rs60154123:210468999:C:T	rs60154123
rs6922269	17634449	CAD	1,926 European ancestry cases, 2,938 European ancestry controls	875 European ancestry cases, 1,644 European ancestry controls	MTHFD1L	A	G	0.25	3e-08	1.23	OddsRatio		chr6:151252985:A:G	6q25.1	A	G	A-A/G-G	1	0.00326249	0.00201476	0.105942	FALSE	0.947029	0.993357	0.567342	0.216835	0.00467887	0.00378859	rs6922269:151252985:G:A	rs6922269
rs10953541	21378988	CAD	8,424 European ancestry cases, 7,268 European ancestry controls, 6,996 South Asian ancestry cases, 7,794 South Asian ancestry controls	18,049 European ancestry cases, 16,357 European ancestry controls, 3,359 South Asian ancestry cases, 2,828 South Asian ancestry controls	intergenic	C	T	0.8	3e-08	1.08	OddsRatio		chr7:107244545:T:C	7q22.3	T	C	T-T/C-C	1	-0.000197585	0.0020451	0.922372	FALSE	0.538814	0.90162	0	0.922643	-0.000197585	0.00203474	rs10953541:107244545:C:T	rs10953541
rs12820154	35915156	CAD	190,493 European ancestry cases, 582,775 European ancestry controls, 12,117 Hispanic cases, 44,853 Hispanic controls, 27,021 African American cases, 102,305 African American controls			A	G	0.3824	3e-08	0.0213	unit increase		chr12:42783107:A:G	12q12	A	G	A-A/G-G	1	-0.000654726	0.00183364	0.720622	TRUE	0.360311	0.810466	0	0.719686	-0.000654726	0.00182437	rs12820154:42783107:G:A	rs12820154
rs6001960	29212778	CAD	34,541 cases, 261,984 controls	88,192 cases, 162,544 controls	MKL1	A	G	0.282	3e-08	0.04	unit increase		chr22:40943032:G:A	22q13.1	A	G	A-A/G-G	1	0.000115183	0.00201074	0.953797	TRUE	0.476899	0.891253	0	0.954087	0.000115183	0.00200056	rs6001960:40943032:A:G	rs6001960
rs12733512	35915156	CAD	190,493 European ancestry cases, 582,775 European ancestry controls, 12,117 Hispanic cases, 44,853 Hispanic controls, 27,021 African American cases, 102,305 African American controls			T	C	0.2372	3e-08	0.0253	unit decrease		chr1:59646978:T:C	1p32.1	T	C	T-T/C-C	1	-0.003721	0.00205677	0.07034	FALSE	0.96483	0.994339	0	0.0690101	-0.003721	0.00204636	rs12733512:59646978:C:T	rs12733512
rs55784307	31285632	PAD	24,009 European ancestry cases, 150,983 European ancestry controls, 5,373 African ancestry cases, 42,485 African ancestry controls, 1,925 Hispanic cases, 18,285 Hispanic controls	5,117 European ancestry cases, 389,291 European ancestry controls	SMOC1	A	C	0.1817	3e-08	1.06	OddsRatio	0.592009	chr14:70501364:A:C	14q24.2	A	C	A-A/C-C	1	-0.00238788	0.00226062	0.290027	TRUE	0.145013	0.386703	0.0458249	0.329917	-0.00230478	0.00236562	rs55784307:70501364:C:A	rs55784307
rs11465228	35915156	CAD	190,493 European ancestry cases, 582,775 European ancestry controls, 12,117 Hispanic cases, 44,853 Hispanic controls, 27,021 African American cases, 102,305 African American controls			T	C	0.0741	3e-08	0.0452	unit decrease		chr5:157002695:T:C	5q33.3	T	C	T-T/C-C	1	0.00212756	0.00354212	0.547704	TRUE	0.273852	0.755301	0	0.546042	0.00212756	0.00352418	rs11465228:157002695:C:T	rs11465228
rs27660	35915156	CAD	190,493 European ancestry cases, 582,775 European ancestry controls, 12,117 Hispanic cases, 44,853 Hispanic controls, 27,021 African American cases, 102,305 African American controls			C	G	0.3791	3e-08	0.0219	unit increase		chr5:96347775:G:C	5q15	C	G	C-C/G-G	1	-0.000355685	0.00181165	0.844109	FALSE	0.577946	0.90162	0	0.84357	-0.000355685	0.00180249	rs27660:96347775:C:G	rs27660
rs112941127	29212778	CAD	34,541 cases, 261,984 controls	88,192 cases, 162,544 controls	TNS1	A	G	0.032	3e-08	0.108	unit decrease		chr2:218733965:A:G	2q35	A	G	A-A/G-G	1	0.000408041	0.00552342	0.942192	TRUE	0.471096	0.885246	0	0.940812	0.000408041	0.00549556	rs112941127:218733965:G:A	rs112941127
rs11677932	29212778	CAD	up to 122,733 cases, up to 424,528 controls		COL6A3	A	G	0.3157	3e-08	0.0339	unit decrease		chr2:238223955:A:G	2q37.3	A	G	A-A/G-G	1	0.000186	0.00189754	0.923417	TRUE	0.461709	0.877996	0.184411	0.828934	0.000499083	0.00230983	rs11677932:238223955:G:A	rs11677932
rs9298506	35915156	CAD	190,493 European ancestry cases, 582,775 European ancestry controls, 12,117 Hispanic cases, 44,853 Hispanic controls, 27,021 African American cases, 102,305 African American controls			A	G	0.805	3e-08	0.0254	unit decrease		chr8:55437524:G:A	8q11.23	G	A	G-G/A-A	1	0.000175486	0.00232458	0.940027	FALSE	0.529987	0.90162	0	0.939518	0.000175486	0.00231282	rs9298506:55437524:A:G	rs9298506
rs7696431	29212778	CAD	34,541 cases, 261,984 controls	88,192 cases, 162,544 controls	PALLD	T	G	0.509	3e-08	0.035	unit increase		chr4:169687725:G:T	4q32.3	G	T	G-G/T-T	1	0.000911534	0.00178147	0.609209	TRUE	0.304604	0.801344	0	0.607064	0.000911534	0.00177248	rs7696431:169687725:T:G	rs7696431
rs4617217	35915156	CAD	190,493 European ancestry cases, 582,775 European ancestry controls, 12,117 Hispanic cases, 44,853 Hispanic controls, 27,021 African American cases, 102,305 African American controls			T	C	0.7683	3e-08	0.0254	unit increase		chr9:95988968:T:C	9q22.31	C	T	C-C/T-T	1	0.00216161	0.00235909	0.359986	FALSE	0.820007	0.964681	0	0.357099	0.00216161	0.00234726	rs4617217:95988968:C:T	rs4617217
rs1132274	35915156	CAD	190,493 European ancestry cases, 582,775 European ancestry controls, 12,117 Hispanic cases, 44,853 Hispanic controls, 27,021 African American cases, 102,305 African American controls			A	C	0.2436	4e-08	0.0266	unit increase		chr20:17596155:A:C	20p12.1	A	C	A-A/C-C	1	-0.00165549	0.00258759	0.523832	TRUE	0.261916	0.741648	0.454389	0.486404	-0.00291634	0.00418991	rs1132274:17596155:C:A	rs1132274
rs6265	35915156	CAD	190,493 European ancestry cases, 582,775 European ancestry controls, 12,117 Hispanic cases, 44,853 Hispanic controls, 27,021 African American cases, 102,305 African American controls			T	C	0.2298	4e-08	0.0254	unit decrease		chr11:27679916:T:C	11p14.1	T	C	T-T/C-C	1	0.00351598	0.00226611	0.120914	TRUE	0.060457	0.630246	0	0.118891	0.00351598	0.00225463	rs6265:27679916:C:T	rs6265
rs2107732	29212778	CAD	up to 122,733 cases, up to 424,528 controls		CCM2	A	G	0.0874	4e-08	0.0567	unit decrease		chr7:45077978:A:G	7p13	A	G	A-A/G-G	1	0.00272085	0.0030674	0.375429	TRUE	0.187715	0.678237	0	0.372662	0.00272085	0.003052	rs2107732:45077978:G:A	rs2107732
rs293914	32469254	CAD	15,302 Japanese ancestry cases, 76,014 European and East Asian ancestry cases, 36,140 Japanese ancestry controls, 264,785 European and East Asian ancestry controls		FGD5	G	C	0.13	4e-08	1.07	OddsRatio		chr3:14947133:G:C	3p25.1	G	C	G-G/C-C	1	-0.00549328	0.0044884	0.221237	TRUE	0.110618	0.660503	0	0.218664	-0.00549328	0.00446576	rs293914:14947133:C:G	rs293914
rs1848599	32469254	CAD	15,302 Japanese ancestry cases, 36,140 Japanese ancestry controls		FDX1, ARHGAP20	C	T	0.78	4e-08	1.14	OddsRatio		chr11:110358465:T:C	11q22.3	T	C	T-T/C-C	1	-0.00258076	0.00210478	0.221114	FALSE	0.889443	0.982897	0.5602	0.303982	-0.00402595	0.00391655	rs1848599:110358465:C:T	rs1848599
rs975722	29212778	CAD	up to 122,733 cases, up to 424,528 controls		intergenic	A	G	0.595	4e-08	0.0283	unit decrease		chr7:117332914:G:A	7q31.2	G	A	G-G/A-A	1	-0.000736712	0.00180165	0.680821	TRUE	0.34041	0.801347	0.496193	0.934318	0.00025186	0.00305607	rs975722:117332914:A:G	rs975722
rs10249651	29212778	CAD	88,192 cases, 162,544 controls	34,541 cases, 261,984 controls	ASZ1	T	C	0.6232	4e-08	0.0311	unit decrease		chr7:117064625:C:T	7q31.2	C	T	C-C/T-T	1	9.09297e-05	0.00182222	0.962143	FALSE	0.518928	0.90162	0.48982	0.729684	0.00105384	0.00304979	rs10249651:117064625:T:C	rs10249651
rs4767278	35915156	CAD	190,493 European ancestry cases, 582,775 European ancestry controls, 12,117 Hispanic cases, 44,853 Hispanic controls, 27,021 African American cases, 102,305 African American controls			C	G	0.6598	4e-08	0.0221	unit decrease		chr12:115345978:G:C	12q24.21	G	C	G-G/C-C	1	-0.00268535	0.00182429	0.14085	TRUE	0.070425	0.630246	0	0.139005	-0.00268535	0.00181503	rs4767278:115345978:C:G	rs4767278
rs10131519	29212778	CAD	34,541 cases, 261,984 controls	88,192 cases, 162,544 controls	EML1	T	C	0.801	4e-08	0.043	unit decrease		chr14:100359294:C:T	14q32.2	C	T	C-C/T-T	1	0.000146521	0.00235655	0.951896	FALSE	0.524052	0.90162	0.0921341	0.902463	0.000316021	0.0025787	rs10131519:100359294:T:C	rs10131519
rs2145598	29212778	CAD	up to 122,733 cases, up to 424,528 controls		ARID4A	A	G	0.5758	4e-08	0.0283	unit decrease		chr14:58794001:A:G	14q23.1	G	A	G-G/A-A	1	0.00254588	0.00180781	0.158637	TRUE	0.0793185	0.630246	0	0.156937	0.00254588	0.00179864	rs2145598:58794001:G:A	rs2145598
rs3936510	29212778	CAD	34,541 cases, 261,984 controls	88,192 cases, 162,544 controls	LOC101928448	T	G	0.186	4e-08	0.039	unit increase		chr5:55860866:T:G	5q11.2	T	G	T-T/G-G	1	0.0024109	0.00231883	0.299537	FALSE	0.850231	0.972506	0.43115	0.343861	0.0034636	0.00365913	rs3936510:55860866:G:T	rs3936510
rs10938398	35915156	CAD	190,493 European ancestry cases, 582,775 European ancestry controls, 12,117 Hispanic cases, 44,853 Hispanic controls, 27,021 African American cases, 102,305 African American controls			A	G	0.3968	5e-08	0.0208	unit increase		chr4:45186139:A:G	4p12	A	G	A-A/G-G	1	-0.00158882	0.00178999	0.375229	TRUE	0.187614	0.678237	0	0.372321	-0.00158882	0.00178091	rs10938398:45186139:G:A	rs10938398
rs1334894	29212778	CAD	up to 122,733 cases, up to 424,528 controls		FKBP5	T	C	0.0919	5e-08	0.0482	unit decrease		chr6:35615130:T:C	6p21.31	T	C	T-T/C-C	1	-0.00268971	0.00308845	0.382916	FALSE	0.808542	0.956884	0	0.381388	-0.00268971	0.00307276	rs1334894:35615130:C:T	rs1334894
rs9583531	29212778	CAD	88,192 cases, 162,544 controls	34,541 cases, 261,984 controls	intergenic	T	G	0.8203	5e-08	0.0448	unit decrease		chr13:111385161:G:T	13q34	G	T	G-G/T-T	1	0.00295484	0.00220463	0.180027	FALSE	0.909987	0.987985	0	0.177937	0.00295484	0.00219343	rs9583531:111385161:T:G	rs9583531
rs1034246	29212778	CAD	34,541 cases, 261,984 controls	88,192 cases, 162,544 controls	PTK7	T	G	0.255	6e-08	0.04	unit decrease		chr6:43068370:T:G	6p21.1	T	G	T-T/G-G	1	-0.00374045	0.00200899	0.0626886	FALSE	0.968656	0.994339	0	0.0612987	-0.00374045	0.00199881	rs1034246:43068370:G:T	rs1034246
rs11172113	29212778	CAD	88,192 cases, 162,544 controls	34,541 cases, 261,984 controls	LRP1	T	C	0.5919	6e-08	0.0349	unit decrease		chr12:57527283:C:T	12q13.3	C	T	C-C/T-T	1	0.000701998	0.00182126	0.699456	FALSE	0.650272	0.911447	0	0.69846	0.000701998	0.00181208	rs11172113:57527283:T:C	rs11172113
rs113916643	31388106	ABI	1,500 Cuban ancestry individuals	NA	intergenic	GA	G	0.73	6e-08	0.024	unit decrease	1	chr7:68415037:G:GA	7q11.22	G	GA	G-G/GA-GA	1	-0.00113654	0.00192254	0.553629	FALSE	0.723185	0.723185	0	0.552393	-0.00113654	0.00191279	rs113916643:68415037:GA:G	rs113916643
rs2081914	29212778	CAD	88,192 cases, 162,544 controls	34,541 cases, 261,984 controls	CEP120	C	G	0.5164	6e-08	0.0346	unit increase		chr5:122673622:G:C	5q23.2	C	G	C-C/G-G	1	0.00162283	0.0017724	0.359773	TRUE	0.179887	0.678237	0	0.357431	0.00162283	0.00176343	rs2081914:122673622:C:G	rs2081914
rs6631478	31388106	ABI	760 Central American ancestry individuals	up to 8,527 European ancestry individuals, 2,362 African American individuals, 1,447 Hispanic/Latino individuals	DMD	T	C	0.69	7e-08	0.024	unit decrease	1	chr23:32092380:C:T	Xp21.1	C	T	C-C/T-T	1	-0.000970534	0.00224325	0.666171	FALSE	0.666915	0.723185	0	0.663653	-0.000970534	0.00223175	rs6631478:32092380:T:C	rs6631478
rs11024074	29212778	CAD	88,192 cases, 162,544 controls	34,541 cases, 261,984 controls	PLEKHA7	T	C	0.7084	7e-08	0.0328	unit decrease		chr11:16917219:C:T	11p15.1	C	T	C-C/T-T	1	-0.000342103	0.00193076	0.860186	TRUE	0.430093	0.845355	0	0.858653	-0.000342103	0.00192097	rs11024074:16917219:T:C	rs11024074
rs3745348	29212778	CAD	88,192 cases, 162,544 controls	34,541 cases, 261,984 controls	MYO9B	T	C	0.3114	7e-08	0.0325	unit increase		chr19:17212410:T:C	19p13.11	T	C	T-T/C-C	1	0.00135449	0.00199049	0.494989	FALSE	0.752506	0.937073	0.210086	0.697473	0.000969915	0.00249506	rs3745348:17212410:C:T	rs3745348
rs4753788	29212778	CAD	34,541 cases, 261,984 controls	88,192 cases, 162,544 controls	intergenic	A	T	0.537	7e-08	0.034	unit decrease		chr11:107091855:T:A	11q22.3	T	A	T-T/A-A	1	0.00353867	0.00178558	0.0473515	FALSE	0.976324	0.994339	0	0.0463836	0.00353867	0.00177654	rs4753788:107091855:A:T	rs4753788
rs7077962	35915156	CAD	190,493 European ancestry cases, 582,775 European ancestry controls, 12,117 Hispanic cases, 44,853 Hispanic controls, 27,021 African American cases, 102,305 African American controls			C	T	0.6971	7e-08	0.0244	unit increase		chr10:25054674:C:T	10p12.1	C	T	C-C/T-T	1	0.000874211	0.00185939	0.634944	FALSE	0.682528	0.911815	0.859934	0.693148	-0.00247336	0.00626823	rs7077962:25054674:T:C	rs7077962
rs1888657	29212778	CAD	88,192 cases, 162,544 controls	34,541 cases, 261,984 controls	KIAA1217	T	C	0.5564	7e-08	0.0349	unit increase		chr10:24833614:C:T	10p12.1	C	T	C-C/T-T	1	0.000471496	0.00177508	0.789494	TRUE	0.394747	0.826639	0	0.789491	0.000471496	0.00176609	rs1888657:24833614:T:C	rs1888657
rs7755533	31388106	ABI	1,437 Puerto Rican ancestry individuals	up to 8,527 European ancestry individuals, 2,362 African American individuals, 1,447 Hispanic/Latino individuals	TMEM242	G	A	0.59	9e-08	0.022	unit increase	1	chr6:157626334:A:G	6q25.3	A	G	A-A/G-G	1	0.00111488	0.00194449	0.567707	FALSE	0.716146	0.723185	0.216926	0.539976	0.00150509	0.00245589	rs7755533:157626334:G:A	rs7755533
rs6006426	29212778	CAD	88,192 cases, 162,544 controls	34,541 cases, 261,984 controls	OSM	A	G	0.5573	9e-08	0.03	unit increase		chr22:30669883:A:G	22q12.2	G	A	G-G/A-A	1	0.0011553	0.00187146	0.536557	FALSE	0.731722	0.933764	0	0.534964	0.0011553	0.00186205	rs6006426:30669883:G:A	rs6006426
rs4345206	29212778	CAD	34,541 cases, 261,984 controls	88,192 cases, 162,544 controls	ZNF827	T	C	0.464	9e-08	0.034	unit increase		chr4:146766536:C:T	4q31.21	T	C	T-T/C-C	1	0.00249906	0.00178475	0.161038	TRUE	0.080519	0.630246	0	0.159318	0.00249906	0.0017757	rs4345206:146766536:T:C	rs4345206
rs965652	29212778	CAD	34,541 cases, 261,984 controls	88,192 cases, 162,544 controls	SLC2A12	A	G	0.485	1e-07	0.034	unit increase		chr6:134368953:A:G	6q23.2	A	G	A-A/G-G	1	-0.000822114	0.0017917	0.645995	TRUE	0.322998	0.801347	0	0.644672	-0.000822114	0.00178264	rs965652:134368953:G:A	rs965652
rs8141797	29212778	CAD	88,192 cases, 162,544 controls	34,541 cases, 261,984 controls	CABIN1, SUSD2	A	G	0.9309	1e-07	0.0655	unit increase		chr22:24582041:G:A	22q11.23	G	A	G-G/A-A	1	0.00295663	0.00337893	0.382509	TRUE	0.191254	0.678237	0	0.379139	0.00295663	0.00336178	rs8141797:24582041:A:G	rs8141797
rs877549	29212778	CAD	34,541 cases, 261,984 controls	88,192 cases, 162,544 controls	GATSL3, OSM	A	G	0.118	1e-07	0.047	unit increase		chr22:30672420:A:G	22q12.2	A	G	A-A/G-G	1	0.00101706	0.00314143	0.74544	FALSE	0.62728	0.90162	0	0.744881	0.00101706	0.00312558	rs877549:30672420:G:A	rs877549
rs78490412	29212778	CAD	88,192 cases, 162,544 controls	34,541 cases, 261,984 controls	ARHGAP15	T	C	0.1699	1e-07	0.0449	unit decrease		chr2:144162825:T:C	2q22.3	T	C	T-T/C-C	1	0.00355674	0.0024919	0.153986	TRUE	0.076993	0.630246	0.022227	0.156706	0.00360195	0.00254332	rs78490412:144162825:C:T	rs78490412
rs33998987	29212778	CAD	88,192 cases, 162,544 controls	34,541 cases, 261,984 controls	KCNH7	T	C	0.6613	1e-07	0.0374	unit increase		chr2:163284067:C:T	2q24.2	C	T	C-C/T-T	1	0.00177684	0.00197238	0.368246	TRUE	0.184123	0.678237	0	0.365225	0.00177684	0.00196237	rs33998987:163284067:T:C	rs33998987
rs2452600	29212778	CAD	88,192 cases, 162,544 controls	34,541 cases, 261,984 controls	PDLIM5	T	C	0.3075	1e-07	0.0365	unit decrease		chr4:95496882:T:C	4q22.3	T	C	T-T/C-C	1	0.00149061	0.00191533	0.436593	TRUE	0.218296	0.68493	0	0.43409	0.00149061	0.00190563	rs2452600:95496882:C:T	rs2452600
rs35489971	29212778	CAD	88,192 cases, 162,544 controls	34,541 cases, 261,984 controls	CD300LF, RAB37	A	G	0.1972	1e-07	0.0438	unit increase		chr17:72700943:G:A	17q25.1	A	G	A-A/G-G	1	-0.00017139	0.00226464	0.936911	FALSE	0.531544	0.90162	0.75597	0.652815	0.00260236	0.00578489	rs35489971:72700943:A:G	rs35489971
rs10961206	29212778	CAD	34,541 cases, 261,984 controls	88,192 cases, 162,544 controls	intergenic	A	T	0.901	2e-07	0.057	unit increase		chr9:13724051:T:A	9p23	T	A	T-T/A-A	1	0.00394592	0.00299433	0.187256	TRUE	0.093628	0.630246	0	0.185348	0.00394592	0.00297925	rs10961206:13724051:A:T	rs10961206
rs1322052	29212778	CAD	88,192 cases, 162,544 controls	34,541 cases, 261,984 controls	TEK	T	C	0.7041	2e-07	0.0337	unit increase		chr9:27179244:C:T	9p21.2	C	T	C-C/T-T	1	-0.000382396	0.00186832	0.836446	FALSE	0.581777	0.90162	0.0533283	0.878715	-0.000301035	0.00197273	rs1322052:27179244:T:C	rs1322052
rs1629862	29212778	CAD	34,541 cases, 261,984 controls	88,192 cases, 162,544 controls	EDN1	A	G	0.127	2e-07	0.054	unit decrease		chr6:12295876:G:A	6p24.1	A	G	A-A/G-G	1	-0.00315931	0.00279368	0.258075	TRUE	0.129037	0.678237	0	0.255699	-0.00315931	0.00277958	rs1629862:12295876:A:G	rs1629862
rs17037390	29212778	CAD	88,192 cases, 162,544 controls	34,541 cases, 261,984 controls	CLCN6, MTHFR	A	G	0.1674	2e-07	0.0395	unit decrease		chr1:11860843:A:G	1p36.22	A	G	A-A/G-G	1	-0.00076521	0.00244536	0.7551	FALSE	0.62245	0.90162	0	0.753122	-0.00076521	0.0024329	rs17037390:11860843:G:A	rs17037390
rs10909862	29212778	CAD	34,541 cases, 261,984 controls	88,192 cases, 162,544 controls	ACTRT2	A	G	0.789	2e-07	0.043	unit increase		chr1:2936815:A:G	1p36.32	G	A	G-G/A-A	1	-0.002568	0.00237176	0.278621	TRUE	0.13931	0.678237	0	0.276483	-0.002568	0.00235975	rs10909862:2936815:G:A	rs10909862
rs11690462	29212778	CAD	34,541 cases, 261,984 controls	88,192 cases, 162,544 controls	EPT1	A	C	0.316	2e-07	0.036	unit decrease		chr2:26590527:A:C	2p23.3	A	C	A-A/C-C	1	-0.00221743	0.00190276	0.24349	FALSE	0.878255	0.981261	0	0.241471	-0.00221743	0.00189311	rs11690462:26590527:C:A	rs11690462
rs10495907	29212778	CAD	88,192 cases, 162,544 controls	34,541 cases, 261,984 controls	DYNC2LI1, PLEKHH2	A	G	0.1462	2e-07	0.041	unit increase		chr2:43998726:A:G	2p21	A	G	A-A/G-G	1	-0.00238767	0.00256494	0.350575	TRUE	0.175288	0.678237	0.559561	0.889683	-0.000657786	0.00474234	rs10495907:43998726:G:A	rs10495907
rs12440045	29212778	CAD	88,192 cases, 162,544 controls	34,541 cases, 261,984 controls	ITPKA, RTF1	A	C	0.444	2e-07	0.0345	unit decrease		chr15:41782684:C:A	15q15.1	A	C	A-A/C-C	1	0.000106995	0.00185528	0.953998	FALSE	0.523001	0.90162	0	0.953777	0.000106995	0.00184588	rs12440045:41782684:A:C	rs12440045
rs17228212	17634449	CAD	1,926 European ancestry cases, 2,938 European ancestry controls	875 European ancestry cases, 1,644 European ancestry controls	SMAD3	C	T	0.3	2e-07	1.21	OddsRatio		chr15:67458639:C:T	15q22.33	C	T	C-C/T-T	1	0.00084404	0.00204193	0.677716	FALSE	0.661142	0.911736	0.385354	0.97932	7.84986e-05	0.00302827	rs17228212:67458639:T:C	rs17228212
rs6919211	29212778	CAD	34,541 cases, 261,984 controls	88,192 cases, 162,544 controls	EYA4-AS1	C	G	0.818	2e-07	0.042	unit decrease		chr6:133999868:G:C	6q23.2	G	C	G-G/C-C	1	-0.00104328	0.00235667	0.656997	TRUE	0.328498	0.801347	0	0.656359	-0.00104328	0.00234473	rs6919211:133999868:C:G	rs6919211
rs9493740	29212778	CAD	88,192 cases, 162,544 controls	34,541 cases, 261,984 controls	EYA4-AS1, LINC01312	T	G	0.0255	2e-07	0.1197	unit increase		chr6:134160894:T:G	6q23.2	T	G	T-T/G-G	1	0.00148632	0.0090896	0.871087	FALSE	0.564456	0.90162	0	0.869462	0.00148632	0.00904402	rs9493740:134160894:G:T	rs9493740
rs9486719	29212778	CAD	88,192 cases, 162,544 controls	34,541 cases, 261,984 controls	FHL5	A	G	0.2014	2e-07	0.0413	unit decrease		chr6:97060124:A:G	6q16.1	A	G	A-A/G-G	1	-0.000450215	0.00219692	0.837412	FALSE	0.581294	0.90162	0	0.836812	-0.000450215	0.0021858	rs9486719:97060124:G:A	rs9486719
rs4539714	32469969	Plaque	727 European ancestry men, 550 European ancestry women		GPR32P1, GPR32, CLEC11A, ACPT, SHANK1, C19orf48, SNORD88B, SNORD88A, SNORD88C	C	T	0.194079	2e-07	0.35984	mm2 increase		chr19:51259612:C:T	19q13.33	C	T	C-C/T-T	1	-0.000401935	0.00244957	0.868544	TRUE	0.434272	0.766677	0	0.869014	-0.000401935	0.00243727	rs4539714:51259612:T:C	rs4539714
rs201629990	32469969	Plaque	727 European ancestry men, 550 European ancestry women		C5orf56, IRF1, SLC22A5	GT	G	0.0381403	2e-07	0.335857	mm2 decrease		chr5:131799431:GT:G	5q31.1	GT	G	GT-GT/G-G	1	-0.000374327	0.00483184	0.938447	FALSE	0.530776	0.766677	0	0.937932	-0.000374327	0.00480709	rs201629990:131799431:G:GT	rs201629990
rs35006	29212778	CAD	34,541 cases, 261,984 controls	88,192 cases, 162,544 controls	ARL15	C	G	0.697	2e-07	0.035	unit increase		chr5:53442725:G:C	5q11.2	G	C	G-G/C-C	1	-0.000710646	0.00191144	0.710402	FALSE	0.644799	0.911447	0	0.708647	-0.000710646	0.00190179	rs35006:53442725:C:G	rs35006
rs9283706	29212778	CAD	88,192 cases, 162,544 controls	34,541 cases, 261,984 controls	MAST4	C	G	0.7519	2e-07	0.0345	unit increase		chr5:66283520:G:C	5q12.3	G	C	G-G/C-C	1	-0.000186839	0.00203228	0.927778	FALSE	0.536111	0.90162	0	0.926377	-0.000186839	0.00202199	rs9283706:66283520:C:G	rs9283706
rs459193	29212778	CAD	88,192 cases, 162,544 controls	34,541 cases, 261,984 controls	LOC101928448	A	G	0.2603	2e-07	0.0399	unit decrease		chr5:55806751:G:A	5q11.2	A	G	A-A/G-G	1	-7.06381e-05	0.00202157	0.970986	TRUE	0.485493	0.897506	0	0.971984	-7.06381e-05	0.00201135	rs459193:55806751:A:G	rs459193
rs2342781	29212778	CAD	88,192 cases, 162,544 controls	34,541 cases, 261,984 controls	intergenic	C	G	0.4863	2e-07	0.0297	unit decrease		chr8:106265720:G:C	8q23.1	C	G	C-C/G-G	1	3.91652e-05	0.00176702	0.983033	FALSE	0.508483	0.90162	0	0.982227	3.91652e-05	0.00175809	rs2342781:106265720:C:G	rs2342781
rs2838344	29212778	CAD	88,192 cases, 162,544 controls	34,541 cases, 261,984 controls	RRP1B	A	G	0.6005	2e-07	0.0299	unit increase		chr21:45089877:A:G	21q22.3	G	A	G-G/A-A	1	-0.00218438	0.00180529	0.225513	TRUE	0.112757	0.660503	0.254878	0.4513	-0.00176863	0.002348	rs2838344:45089877:G:A	rs2838344
rs12154802	29212778	CAD	34,541 cases, 261,984 controls	88,192 cases, 162,544 controls	TBX20	A	G	0.313	3e-07	0.037	unit decrease		chr7:35257521:A:G	7p14.2	A	G	A-A/G-G	1	0.00143614	0.00190258	0.449544	TRUE	0.224772	0.692541	0	0.448037	0.00143614	0.00189292	rs12154802:35257521:G:A	rs12154802
rs1528152	32469969	Plaque	727 European ancestry men, 550 European ancestry women		ISPD, RPL36AP29, ISPD-AS1	C	G	0.0150885	3e-07	0.433903	mm2 increase		chr7:16092562:C:G	7p21.2	C	G	C-C/G-G	1	-0.0140017	0.00696251	0.044201	TRUE	0.0221005	0.143653	0	0.0432479	-0.0140017	0.00692706	rs1528152:16092562:G:C	rs1528152
rs2281719	29212778	CAD	88,192 cases, 162,544 controls	34,541 cases, 261,984 controls	GALNT2	T	C	0.5775	3e-07	0.0289	unit decrease		chr1:230297659:T:C	1q42.13	C	T	C-C/T-T	1	0.00385672	0.00181338	0.0334753	TRUE	0.0167376	0.321954	0	0.0325462	0.00385672	0.0018042	rs2281719:230297659:C:T	rs2281719
rs1550115	29212778	CAD	88,192 cases, 162,544 controls	34,541 cases, 261,984 controls	ADCY3, CENPO	T	C	0.7413	3e-07	0.0321	unit decrease		chr2:25041620:T:C	2p23.3	C	T	C-C/T-T	1	0.00179827	0.00211162	0.393131	TRUE	0.196566	0.678237	0.447673	0.806652	0.000822472	0.00336049	rs1550115:25041620:C:T	rs1550115
rs2052923	29212778	CAD	88,192 cases, 162,544 controls	34,541 cases, 261,984 controls	intergenic	T	C	0.7135	3e-07	0.0316	unit decrease		chr2:43411820:T:C	2p21	C	T	C-C/T-T	1	-0.000908535	0.0019914	0.648124	FALSE	0.675938	0.911815	0	0.646551	-0.000908535	0.00198128	rs2052923:43411820:C:T	rs2052923
rs58056086	32469969	Plaque	727 European ancestry men, 550 European ancestry women		RN7SL170P, RNU6-1146P, PTMAP6, TFAP2C	T	C	0.0883254	3e-07	0.379747	% decrease		chr20:55256021:T:C	20q13.31	T	C	T-T/C-C	1	-0.00496275	0.00325165	0.126953	FALSE	0.936523	0.988531	0	0.125029	-0.00496275	0.00323516	rs58056086:55256021:C:T	rs58056086
rs7245281	32469969	Plaque	727 European ancestry men, 550 European ancestry women		SIGLEC15, EPG5, SLC14A1, SLC14A2	A	G	0.196519	3e-07	0.32247	% decrease		chr18:43405183:A:G	18q12.3	A	G	A-A/G-G	1	-0.000148134	0.00229874	0.9458	FALSE	0.5271	0.766677	0.770668	0.636493	0.00289863	0.00613327	rs7245281:43405183:G:A	rs7245281
rs742115	29212778	CAD	88,192 cases, 162,544 controls	34,541 cases, 261,984 controls	NEDD9	T	C	0.5118	4e-07	0.0331	unit decrease		chr6:11327021:T:C	6p24.2	C	T	C-C/T-T	1	0.000682303	0.0018267	0.706301	TRUE	0.35315	0.810466	0.728692	0.761561	-0.00133124	0.00438727	rs742115:11327021:C:T	rs742115
rs60709352	32469969	Plaque	727 European ancestry men, 550 European ancestry women		NOS1AP, MIR556, RNA5SP61, C1orf226, C1orf111, SH2D1B	C	CG	0.118306	4e-07	0.295867	% increase		chr1:162320608:C:CG	1q23.3	CG	C	CG-CG/C-C	1	0.0065774	0.00289121	0.0229372	FALSE	0.988531	0.988531	0	0.0222245	0.0065774	0.00287662	rs60709352:162320608:CG:C	rs60709352
rs7933887	29212778	CAD	88,192 cases, 162,544 controls	34,541 cases, 261,984 controls	ST3GAL4	A	C	0.2384	4e-07	0.0344	unit decrease		chr11:126275764:A:C	11q24.2	A	C	A-A/C-C	1	0.000644441	0.00214351	0.764163	TRUE	0.382081	0.820215	0	0.76253	0.000644441	0.00213278	rs7933887:126275764:C:A	rs7933887
rs2454899	29212778	CAD	34,541 cases, 261,984 controls	88,192 cases, 162,544 controls	LOC102467213	A	G	0.367	4e-07	0.034	unit decrease		chr5:106265125:A:G	5q21.3	A	G	A-A/G-G	1	-0.00056226	0.00185681	0.76192	FALSE	0.61904	0.90162	0	0.760857	-0.00056226	0.00184738	rs2454899:106265125:G:A	rs2454899
rs10111944	33632238	CAD	816 Korean ancestry cases, 15,488 Korean ancestry controls			A	C	0.02021	4e-07	2.048	OddsRatio		chr8:63009593:A:C	8q12.3	A	C	A-A/C-C	1	0.00337483	0.00388823	0.38281	FALSE	0.808595	0.956884	0.864406	0.79054	-0.00348539	0.0131222	rs10111944:63009593:C:A	rs10111944
rs17035270	29212778	CAD	88,192 cases, 162,544 controls	34,541 cases, 261,984 controls	intergenic	T	C	0.797	4e-07	0.036	unit decrease		chr4:106036545:C:T	4q24	C	T	C-C/T-T	1	-0.000917037	0.0021884	0.67497	TRUE	0.337485	0.801347	0	0.673622	-0.000917037	0.00217729	rs17035270:106036545:T:C	rs17035270
rs4800401	29212778	CAD	34,541 cases, 261,984 controls	88,192 cases, 162,544 controls	CTAGE1	T	C	0.582	4e-07	0.033	unit increase		chr18:20003625:T:C	18q11.2	C	T	C-C/T-T	1	-0.0042598	0.00180885	0.0185017	TRUE	0.00925085	0.274662	0	0.0179335	-0.0042598	0.00179967	rs4800401:20003625:C:T	rs4800401
rs1800978	29212778	CAD	88,192 cases, 162,544 controls	34,541 cases, 261,984 controls	ABCA1	C	G	0.8664	4e-07	0.0438	unit increase		chr9:107665978:G:C	9q31.1	G	C	G-G/C-C	1	0.0037202	0.00278262	0.181206	TRUE	0.090603	0.630246	0	0.179028	0.0037202	0.00276851	rs1800978:107665978:C:G	rs1800978
rs9959760	32469969	Plaque	727 European ancestry men, 550 European ancestry women		NR	T	C	0.0504082	5e-07	0.370356	mm2 decrease		chr18:6824219:T:C	18p11.31	T	C	T-T/C-C	1	0.000776539	0.00378511	0.836885	TRUE	0.418443	0.766677	0	0.836637	0.000776539	0.00376601	rs9959760:6824219:C:T	rs9959760
rs11752643	21971053	CAD	806 Japanese ancestry cases, 1,337 Japanese ancestry controls	3,593 Japanese ancestry cases, 6,335 Japanese ancestry controls	HLA, DRB-DQB	T	C	0.06	5e-07	1.26	OddsRatio		chr6:32669373:T:C	6p21.32	T	C	T-T/C-C	1	0.00816276	0.0049688	0.100423	FALSE	0.949788	0.993357	0	0.098702	0.00816276	0.0049436	rs11752643:32669373:C:T	rs11752643
rs6930083	29212778	CAD	88,192 cases, 162,544 controls	34,541 cases, 261,984 controls	PANDAR	A	G	0.3436	5e-07	0.029	unit decrease		chr6:36634156:G:A	6p21.2	A	G	A-A/G-G	1	0.000274792	0.00183471	0.880545	FALSE	0.559728	0.90162	0	0.880342	0.000274792	0.00182543	rs6930083:36634156:A:G	rs6930083
rs59372292	29212778	CAD	34,541 cases, 261,984 controls	88,192 cases, 162,544 controls	HNRNPM, PRAM1	T	C	0.22	5e-07	0.039	unit increase		chr19:8546138:T:C	19p13.2	T	C	T-T/C-C	1	0.001574	0.00229486	0.491796	FALSE	0.754102	0.937073	0	0.490599	0.001574	0.00228329	rs59372292:8546138:C:T	rs59372292
rs216158	29212778	CAD	34,541 cases, 261,984 controls	88,192 cases, 162,544 controls	MYH11	C	G	0.589	5e-07	0.033	unit increase		chr16:15917838:G:C	16p13.11	G	C	G-G/C-C	1	0.00200702	0.00186005	0.279321	TRUE	0.13966	0.678237	0.628664	0.894793	0.000498139	0.00376687	rs216158:15917838:C:G	rs216158
rs62068034	29212778	CAD	34,541 cases, 261,984 controls	88,192 cases, 162,544 controls	SMG6	A	T	0.983	5e-07	0.118	unit decrease		chr17:2032312:T:A	17p13.3	T	A	T-T/A-A	1	-0.00243464	0.00705128	0.729893	TRUE	0.364947	0.810466	0	0.728569	-0.00243464	0.00701565	rs62068034:2032312:A:T	rs62068034
rs12788925	29212778	CAD	88,192 cases, 162,544 controls	34,541 cases, 261,984 controls	intergenic	A	G	0.5785	5e-07	0.0324	unit increase		chr11:102801847:G:A	11q22.2	G	A	G-G/A-A	1	0.00314053	0.00178176	0.0783727	TRUE	0.0391863	0.536069	0.489852	0.172437	0.00412019	0.00301975	rs12788925:102801847:A:G	rs12788925
rs6740322	29212778	CAD	34,541 cases, 261,984 controls	88,192 cases, 162,544 controls	THADA	A	C	0.801	5e-07	0.04	unit decrease		chr2:43561929:C:A	2p21	C	A	C-C/A-A	1	0.000833332	0.00221903	0.707772	FALSE	0.646114	0.911447	0	0.705839	0.000833332	0.00220779	rs6740322:43561929:A:C	rs6740322
rs13088645	29212778	CAD	34,541 cases, 261,984 controls	88,192 cases, 162,544 controls	MIR4788	A	T	0.424	5e-07	0.033	unit increase		chr3:134157263:A:T	3q22.2	A	T	A-A/T-T	1	0.000586031	0.0017988	0.745114	FALSE	0.627443	0.90162	0	0.743331	0.000586031	0.0017897	rs13088645:134157263:T:A	rs13088645
rs1882758	33632238	CAD	361 Korean ancestry cases, 4,951 Korean ancestry controls			C	T	0.3975	5e-07	0.6509	OddsRatio		chr21:41610796:C:T	21q22.2	C	T	C-C/T-T	1	0.00140864	0.00180226	0.433839	TRUE	0.216919	0.68493	0	0.432122	0.00140864	0.00179315	rs1882758:41610796:T:C	rs1882758
rs1910605	32469969	Plaque	727 European ancestry men, 550 European ancestry women		AP000470.2	G	A	0.334325	5e-07	0.133378	mm2 increase		chr21:25558908:G:A	21q21.2	G	A	G-G/A-A	1	-0.00103155	0.00188909	0.583402	TRUE	0.291701	0.766677	0.474857	0.98957	-4.10848e-05	0.0031429	rs1910605:25558908:A:G	rs1910605
rs7110894	33632238	CAD	816 Korean ancestry cases, 15,488 Korean ancestry controls			C	A	0.01136	6e-07	2.348	OddsRatio		chr11:5600953:C:A	11p15.4	C	A	C-C/A-A	1	0.00265642	0.00180902	0.141909	FALSE	0.929045	0.993357	0	0.139974	0.00265642	0.00179988	rs7110894:5600953:A:C	rs7110894
rs138934880	32469969	Plaque	727 European ancestry men, 550 European ancestry women		NR	G	T	0.0175808	6e-07	0.694326	% decrease		chr15:55633630:G:T	15q21.3	G	T	G-G/T-T	1	-0.00246066	0.00747489	0.742644	FALSE	0.628678	0.789683	0	0.740756	-0.00246066	0.00743733	rs138934880:55633630:T:G	rs138934880
rs2880765	29212778	CAD	88,192 cases, 162,544 controls	34,541 cases, 261,984 controls	AKAP13	A	T	0.4929	6e-07	0.0284	unit increase		chr15:86056462:T:A	15q25.3	A	T	A-A/T-T	1	-0.00362697	0.00178469	0.0423663	FALSE	0.978817	0.994339	0.459924	0.119651	-0.00448626	0.00288276	rs2880765:86056462:A:T	rs2880765
rs3864814	33632238	CAD	816 Korean ancestry cases, 15,488 Korean ancestry controls			A	C	0.08596	6e-07	0.5708	OddsRatio		chr10:70778486:A:C	10q22.1	A	C	A-A/C-C	1	0.000887074	0.00232645	0.703947	TRUE	0.351973	0.810466	0	0.701541	0.000887074	0.00231466	rs3864814:70778486:C:A	rs3864814
rs10740732	35915156	CAD	190,493 European ancestry cases, 582,775 European ancestry controls, 12,117 Hispanic cases, 44,853 Hispanic controls, 27,021 African American cases, 102,305 African American controls			A	G	0.5051	6e-07	0.0185	unit increase		chr10:60352888:A:G	10q21.1	G	A	G-G/A-A	1	0.0038795	0.0017718	0.0286374	FALSE	0.985681	0.994339	0	0.027755	0.0038795	0.00176282	rs10740732:60352888:G:A	rs10740732
rs1623003	29212778	CAD	34,541 cases, 261,984 controls	88,192 cases, 162,544 controls	NPC1	T	C	0.667	6e-07	0.034	unit decrease		chr18:21165163:T:C	18q11.2	C	T	C-C/T-T	1	0.00197724	0.00191036	0.300933	TRUE	0.150467	0.678237	0	0.298207	0.00197724	0.00190067	rs1623003:21165163:C:T	rs1623003
rs2507	29212778	CAD	88,192 cases, 162,544 controls	34,541 cases, 261,984 controls	STOML1	A	G	0.7115	7e-07	0.0303	unit decrease		chr15:74275676:G:A	15q24.1	G	A	G-G/A-A	1	-0.00153614	0.00194672	0.431346	TRUE	0.215673	0.68493	0.401863	0.430635	-0.002364	0.0029996	rs2507:74275676:A:G	rs2507
rs2153219	29212778	CAD	88,192 cases, 162,544 controls	34,541 cases, 261,984 controls	intergenic	A	G	0.8347	7e-07	0.0429	unit increase		chr6:149755695:G:A	6q25.1	G	A	G-G/A-A	1	-0.000828614	0.00265664	0.756432	FALSE	0.621784	0.90162	0.0497386	0.736897	-0.000941349	0.00280192	rs2153219:149755695:A:G	rs2153219
rs12170366	32469969	Plaque	727 European ancestry men, 550 European ancestry women		NR	C	T	0.036378	7e-07	0.723079	mm2 increase		chr22:18626502:C:T	22q11.21	C	T	C-C/T-T	1	-0.00641372	0.00446266	0.149665	TRUE	0.0748325	0.324274	0.761994	0.940505	-0.000860521	0.0115297	rs12170366:18626502:T:C	rs12170366
rs61403071	29212778	CAD	34,541 cases, 261,984 controls	88,192 cases, 162,544 controls	intergenic	T	C	0.288	8e-07	0.034	unit increase		chr16:86699724:T:C	16q24.1	T	C	T-T/C-C	1	-2.44406e-05	0.00193179	0.9925	TRUE	0.49625	0.90162	0.725179	0.637633	-0.00219557	0.00466141	rs61403071:86699724:C:T	rs61403071
rs111668452	32469969	Plaque	727 European ancestry men, 550 European ancestry women		NR	A	G	0.0273673	8e-07	0.420151	mm2 decrease		chr3:11950779:A:G	3p25.2	A	G	A-A/G-G	1	-0.00243517	0.00562151	0.663613	FALSE	0.668193	0.789683	0.0652701	0.725823	-0.0021175	0.00603815	rs111668452:11950779:G:A	rs111668452
rs1185460	29212778	CAD	34,541 cases, 261,984 controls	88,192 cases, 162,544 controls	VPS11	A	G	0.593	8e-07	0.032	unit decrease		chr11:118943433:G:A	11q23.3	G	A	G-G/A-A	1	-0.00156073	0.00179815	0.385114	TRUE	0.192557	0.678237	0	0.383006	-0.00156073	0.00178907	rs1185460:118943433:A:G	rs1185460
rs11809443	29212778	CAD	34,541 cases, 261,984 controls	88,192 cases, 162,544 controls	GUK1	T	C	0.786	8e-07	0.038	unit decrease		chr1:228326492:C:T	1q42.13	C	T	C-C/T-T	1	0.00152346	0.00222945	0.494242	FALSE	0.752879	0.937073	0	0.492205	0.00152346	0.00221819	rs11809443:228326492:T:C	rs11809443
rs62139085	29212778	CAD	34,541 cases, 261,984 controls	88,192 cases, 162,544 controls	ACTR2	A	G	0.251	8e-07	0.037	unit increase		chr2:65507913:A:G	2p14	A	G	A-A/G-G	1	-0.000903005	0.00202403	0.657478	TRUE	0.328739	0.801347	0.607665	0.5369	-0.00246358	0.00398955	rs62139085:65507913:G:A	rs62139085
rs13195460	33632238	CAD	361 Korean ancestry cases, 4,951 Korean ancestry controls			G	T	0.1268	8e-07	1.676	OddsRatio		chr6:139496782:G:T	6q24.1	G	T	G-G/T-T	1	-0.00215452	0.00234539	0.35847	TRUE	0.179235	0.678237	0	0.355844	-0.00215452	0.00233347	rs13195460:139496782:T:G	rs13195460
rs365302	21606135	CAD	2,078 European ancestry cases, 2,953 European ancestry controls	19,350 European ancestry cases, 35,408 European ancestry controls	FNDC1	C	T	0.24	8e-07	1.11	OddsRatio		chr6:159646333:C:T	6q25.3	C	T	C-C/T-T	1	0.00108446	0.00208725	0.604848	FALSE	0.697576	0.925206	0.351102	0.548407	0.001817	0.00302758	rs365302:159646333:T:C	rs365302
rs113756303	29212778	CAD	88,192 cases, 162,544 controls	34,541 cases, 261,984 controls	intergenic	T	G	0.2192	9e-07	0.0398	unit increase		chr8:26102772:T:G	8p21.2	T	G	T-T/G-G	1	0.0001977	0.00226764	0.932947	FALSE	0.533527	0.90162	0.683711	0.633203	0.00241105	0.00505225	rs113756303:26102772:G:T	rs113756303
rs12214416	29212778	CAD	34,541 cases, 261,984 controls	88,192 cases, 162,544 controls	LPAL2	A	T	0.048	9e-07	0.069	unit decrease		chr6:160910517:A:T	6q25.3	A	T	A-A/T-T	1	0.00561606	0.00423747	0.184413	TRUE	0.0922065	0.630246	0.281199	0.449202	0.00439875	0.00581272	rs12214416:160910517:T:A	rs12214416
rs13102675	29212778	CAD	34,541 cases, 261,984 controls	88,192 cases, 162,544 controls	intergenic	T	C	0.639	9e-07	0.032	unit decrease		chr4:125899965:C:T	4q28.1	C	T	C-C/T-T	1	-0.00283928	0.00183546	0.122482	TRUE	0.061241	0.630246	0.511209	0.219756	-0.00390044	0.00317839	rs13102675:125899965:T:C	rs13102675

## Sheet: SupTable5
Supplementary Table 5: Genes significantly related with ABI in TWAMA
Genes expression showing significant changes in ABI after adjustment by multivariate model in LIFE Adult and LIFE Heart. In some cases, multiple probe sets map to the same gene.
The total number of unique genes with differential expression affecting ABI is 145.
PROBE_ID	beta_adult	beta_heart	SE_adult	SE_heart	CI.L_adult	CI.L_heart	CI.R_adult	CI.R_heart	pval_adult	pval_heart	TE.fixed	seTE.fixed	pval.fixed	TE.random	seTE.random	pval.random	Q	pval.Q	I2	tau2	se.tau2	padj_fixed	padj_fixed_filt_I2	padj_random	symbol_INGENUITY	synonyms_INGENUITY	description_INGENUITY	location_INGENUITY	types_INGENUITY	biomarkers_INGENUITY	drugs_INGENUITY	entrezID_mouse_INGENUITY	entrezID_rat_INGENUITY	mappingOK_INGENUITY	ilmn_chr_hg19	ilmn_start_hg19	ilmn_end_hg19	ilmn_genelength_hg19	ilmn_entrezID_INGENUITY	n_entrez_per_ilmn	maxdist_entrez	n_diffchrom	entrezChrY_hg19	ychr_2nd_uniquemap	ilmn_mapping_hg19	ilmn_mapping_hg19_num	Probe_Start
ILMN_1709348	0.203545	0.189155	0.0405773	0.0504479	0.124013	0.0902769	0.283076	0.288033	5.54424e-07	0.000179934	0.197892	0.0316185	3.88076e-10	0.197892	0.0316185	3.88076e-10	0.0494033	0.824105	0	0	0.00296385	1.41128e-05	9.9266e-06	1.41128e-05	ALDH1A1	Ahd-2,ALDC,aldehyde dehydrogenase 1 family member A1,aldehyde dehydrogenase 1 family, member A1,ALDEHYDE DEHYDROGENASE A1,aldehyde dehydrogenase family 1, subfamily A1,ALDH-E1,ALDH1,ALDH11,Aldh1a2,Aldh2,ALHDII,E1,HEL-9,HEL-S-53e,HEL12,PUMB1,RALDH1	aldehyde dehydrogenase 1 family member A1	Cytoplasm	enzyme	diagnosis,disease progression	disulfiram, chlorpropamide	11668	24188	TRUE	9	75515577	75568232	52656	216	1	0	1	FALSE	FALSE	01-usable_ilmn2entrez.Unique_entrez2pos.Unique_ilmn2pos.Unique	1	1394
ILMN_2087646	-0.188893	-0.116256	0.0386608	0.0338796	-0.264668	-0.18266	-0.113117	-0.049852	1.07745e-06	0.000606522	-0.147808	0.0254802	6.59708e-09	-0.150187	0.0362397	3.40913e-05	1.99663	0.157649	0.499156	0.00131679	0.00373075	7.63672e-05	8.43734e-05	0.0343299	HLX	H2.0-like homeobox,HB24,HLX1	H2.0 like homeobox	Nucleus	transcription regulator			15284	364069	TRUE	1	221052742	221058400	5659	3142	1	0	1	FALSE	FALSE	01-usable_ilmn2entrez.Unique_entrez2pos.Unique_ilmn2pos.Unique	1	1958
ILMN_1663119	-0.201955	-0.147213	0.0512927	0.0353772	-0.302489	-0.216552	-0.101421	-0.0778738	8.38683e-05	3.24419e-05	-0.16486	0.0291222	1.50528e-08	-0.16486	0.0291222	1.50528e-08	0.771843	0.379648	0	0	0.00274533	9.12353e-05	9.62591e-05	0.000182471	DSC2	ARVD11,AW228162,CDHF2,desmocollin 2,DG2,DGII/III,DSC3	desmocollin 2	Plasma Membrane	other	unspecified application		13506	291760	TRUE	18	28645939	28682394	36456	1824	1	0	1	FALSE	FALSE	01-usable_ilmn2entrez.Unique_entrez2pos.Unique_ilmn2pos.Unique	1	5015
ILMN_1754076	0.12013	0.122286	0.0261501	0.0364217	0.0688758	0.0508992	0.171384	0.193672	4.50536e-06	0.000793769	0.120863	0.021242	1.27173e-08	0.120863	0.021242	1.27173e-08	0.00231175	0.961652	0	0	0.00142155	9.12353e-05	9.62591e-05	0.000182471	CACNA2D3	alapha2delta3,Ca channel alpha-2-delta-c subunit,Ca channel alpha2delta3 subunit,Ca channel a-2-d-c subunit,Cacnad3,calcium channel, voltage-dependent, alpha2/delta subunit 3,calcium channel, voltage-dependent, alpha2/d subunit 3,calcium voltage-gated channel auxiliary subunit alpha2delta 3,HSA272268	calcium voltage-gated channel auxiliary subunit alpha2delta 3	Plasma Membrane	ion channel	prognosis	pregabalin	12294	306243	TRUE	3	54156620	55108583	951964	55799	1	0	1	FALSE	FALSE	01-usable_ilmn2entrez.Unique_entrez2pos.Unique_ilmn2pos.Unique	1	3562
ILMN_2096372	0.165728	0.207177	0.0449242	0.04936	0.0776762	0.110431	0.253779	0.303923	0.000228065	2.77164e-05	0.184507	0.033224	2.80139e-08	0.184507	0.033224	2.80139e-08	0.385681	0.534578	0	0	0.00314988	0.000145536	0.000143313	0.000254688	ALDH1A1	Ahd-2,ALDC,aldehyde dehydrogenase 1 family member A1,aldehyde dehydrogenase 1 family, member A1,ALDEHYDE DEHYDROGENASE A1,aldehyde dehydrogenase family 1, subfamily A1,ALDH-E1,ALDH1,ALDH11,Aldh1a2,Aldh2,ALHDII,E1,HEL-9,HEL-S-53e,HEL12,PUMB1,RALDH1	aldehyde dehydrogenase 1 family member A1	Cytoplasm	enzyme	diagnosis,disease progression	disulfiram, chlorpropamide	11668	24188	TRUE	9	75515577	75568232	52656	216	1	0	1	FALSE	FALSE	01-usable_ilmn2entrez.Unique_entrez2pos.Unique_ilmn2pos.Unique	1	1720
ILMN_1762972	0.104864	0.0732056	0.0276318	0.0203197	0.0507053	0.033379	0.159022	0.113032	0.000149844	0.000318998	0.0843168	0.01637	2.59512e-07	0.0843168	0.01637	2.59512e-07	0.851941	0.356004	0	0	0.000831846	0.000674102	0.00110634	0.00188749	CHD9	1810014J18RIK,9030205D12RIK,A330063D19Rik,AD-013,BC022889,chromodomain helicase DNA binding protein 9,CReMM,KISH2,LOC680231,mKIAA0308,PRIC320	chromodomain helicase DNA binding protein 9	Cytoplasm	other			109151	307726	TRUE	16	53088893	53361413	272521	80205	1	0	1	FALSE	FALSE	01-usable_ilmn2entrez.Unique_entrez2pos.Unique_ilmn2pos.Unique	1	10739
ILMN_1750974	-0.130282	-0.078703	0.0289738	0.0288884	-0.187071	-0.135324	-0.0734934	-0.0220817	7.12933e-06	0.00646215	-0.104416	0.0204573	3.32352e-07	-0.104445	0.0257895	5.12405e-05	1.58922	0.207437	0.370762	0.000493187	0.00188118	0.000755394	0.00121446	0.040509	S100A9	60B8AG,AW546964,BEE22,CAGB,calgranulin B,CFAG,CGLB,GAGB,L1AG,Leukocyte l1 complex heavy chain,LIAG,MAC387,MIF,MIGRATION INHIBITORY FACTOR RELATED protein 14,MRP14,NIF,P14,S100 calcium binding protein A9,S100 calcium binding protein A9 (calgranulin B)	S100 calcium binding protein A9	Cytoplasm	other	diagnosis,unspecified application		20202	94195	TRUE	1	153330329	153333502	3174	6280	1	0	1	FALSE	FALSE	01-usable_ilmn2entrez.Unique_entrez2pos.Unique_ilmn2pos.Unique	1	228
ILMN_2078697	-0.12804	-0.0720974	0.0330318	0.0225447	-0.192782	-0.116285	-0.0632978	-0.0279098	0.000107828	0.00139398	-0.0898754	0.018621	1.38905e-06	-0.0948595	0.027482	0.000557081	1.95678	0.161858	0.488956	0.000765115	0.00221295	0.00219627	0.00355305	0.123529	ALPK1	8430410J10Rik,alpha-kinase 1,LAK,RGD1304613,a-kinase 1	alpha kinase 1	Cytoplasm	kinase			71481	310879	TRUE	4	113207150	113363773	156624	80216	1	0	1	FALSE	FALSE	01-usable_ilmn2entrez.Unique_entrez2pos.Unique_ilmn2pos.Unique	1	3957
ILMN_2123730	-0.0766065	-0.0494013	0.0239586	0.0131636	-0.123565	-0.075202	-0.0296476	-0.0236006	0.00139569	0.000177549	-0.0557096	0.0115369	1.37357e-06	-0.0557096	0.0115369	1.37357e-06	0.990398	0.319645	0	0	0.000528417	0.00219627	0.00355305	0.00700386	TBC1D22B	BC045600,C6orf197,TBC1 domain family member 22B,TBC1 domain family, member 22B	TBC1 domain family member 22B	Other	other			381085	502414	TRUE	6	37225479	37300745	75267	55633	1	0	1	FALSE	FALSE	01-usable_ilmn2entrez.Unique_entrez2pos.Unique_ilmn2pos.Unique	1	3136
ILMN_2204332	0.0436904	0.036367	0.0106409	0.0139521	0.0228342	0.00902082	0.0645466	0.0637131	4.1144e-05	0.0091675	0.0409972	0.00846099	1.26336e-06	0.0409972	0.00846099	1.26336e-06	0.174194	0.676411	0	0	0.000217712	0.00218779	0.00355305	0.00700386	FRYL	2010313D22RIK,2310004H21RIK,2510002A14RIK,9030227G01RIK,AF4p12,FRY like transcription coactivator,KIAA0826,LOC231291,LOC285527,LOC728298,mKIAA0826,MOR2,RGD1311309	FRY like transcription coactivator	Other	other			72313	364144	TRUE	4	48499379	48782339	282961	285527	1	0	1	FALSE	FALSE	01-usable_ilmn2entrez.Unique_entrez2pos.Unique_ilmn2pos.Unique	1	8023
ILMN_1794825	0.0639376	0.0418032	0.0154433	0.0158532	0.0336687	0.0107309	0.0942064	0.0728754	3.54829e-05	0.00838816	0.0531602	0.0110621	1.54284e-06	0.0531601	0.0110634	1.54719e-06	1.00023	0.317254	0.000231701	5.67589e-08	0.000346434	0.00233779	0.00358767	0.00700386	ALDH3A2	Ahd-3,Ahd-3r,AI194803,ALD10,aldehyde dehydrogenase 3 family member A2,aldehyde dehydrogenase 3 family, member A2,aldehyde dehydrogenase family 3, subfamily A2,ALDH10,Aldh4,Aldh4-r,FALDH,Fatty Aldehyde Dehydrogenase,SLS	aldehyde dehydrogenase 3 family member A2	Cytoplasm	enzyme			11671	65183	TRUE	17	19551458	19580908	29451	224	1	0	1	FALSE	FALSE	01-usable_ilmn2entrez.Unique_entrez2pos.Unique_ilmn2pos.Unique	1	3160
ILMN_1791002	0.0427411	0.0342712	0.0101361	0.015172	0.0228743	0.00453412	0.0626079	0.0640083	2.53905e-05	0.023913	0.0401273	0.00842826	1.92594e-06	0.0401273	0.00842826	1.92594e-06	0.215479	0.642507	0	0	0.000235417	0.00250138	0.0037895	0.00700386	SKP2	4930500A04Rik,cyclin A-associated kinase,F-box protein Skp2,FBL1,FBXL1,FLB1,FWD1,p45,p45Skp2,RGD1562456,S-PHASE KINASE-ASSOCIATED protein 2,S-phase kinase-associated protein 2 (p45)	S-phase kinase associated protein 2	Nucleus	enzyme	diagnosis		27401	294790	TRUE	5	36152144	36184142	31999	6502	1	0	1	FALSE	FALSE	01-usable_ilmn2entrez.Unique_entrez2pos.Unique_ilmn2pos.Unique	1	1010
ILMN_1807031	0.0513207	0.0468409	0.0133701	0.0164526	0.0251152	0.0145938	0.0775261	0.0790881	0.000125772	0.0044305	0.0495389	0.010376	1.80268e-06	0.0495389	0.010376	1.80268e-06	0.0446502	0.832649	0	0	0.000317808	0.00250138	0.0037895	0.00700386	C14orf28	c14 5270,chromosome 14 open reading frame 28,DRIP-1,Gm527,hypothetical LOC314168,predicted gene 527,RGD1307621	chromosome 14 open reading frame 28	Other	other			217648	314168	TRUE	14	45366506	45376459	9954	122525	1	0	1	FALSE	FALSE	01-usable_ilmn2entrez.Unique_entrez2pos.Unique_ilmn2pos.Unique	1	2408
ILMN_1685824	-0.134026	-0.0872622	0.0360126	0.0280965	-0.204611	-0.142331	-0.0634412	-0.0321931	0.000200657	0.00190949	-0.104956	0.0221522	2.15862e-06	-0.105218	0.0227436	3.72304e-06	1.04819	0.305925	0.0459699	5.02647e-05	0.00154634	0.00261668	0.00394395	0.00805143	B4GALT5	9430078I07Rik,AW049941,AW539721,beta-1,4-galactosyltransferase 5,BETA4-GALT-IV,beta4Gal-T5,beta4GalT-V,gt-V,UDP-Gal:betaGlcNAc beta 1,4-galactosyltransferase polypeptide 5,UDP-Gal:betaGlcNAc beta 1,4-galactosyltransferase, polypeptide 5,UDP-Gal:betaGlcNAc ß 1,4-galactosyltransferase polypeptide 5,UDP-Gal:betaGlcNAc ß 1,4-galactosyltransferase, polypeptide 5,ß-1,4-galactosyltransferase 5	beta-1,4-galactosyltransferase 5	Cytoplasm	enzyme	unspecified application		56336		TRUE	20	48249481	48330420	80940	9334	1	0	1	FALSE	FALSE	01-usable_ilmn2entrez.Unique_entrez2pos.Unique_ilmn2pos.Unique	1	4331
ILMN_1754727	0.0410839	0.0274619	0.00977519	0.0120476	0.0219245	0.00384861	0.0602433	0.0510751	2.69842e-05	0.022661	0.0356761	0.00759081	2.60279e-06	0.0356761	0.00759081	2.60279e-06	0.770921	0.379932	0	0	0.0001702	0.00286827	0.00416105	0.00788775	ARMCX5-GPRASP2/GPRASP2	5330440H13RIK,ARMCX5-GPRASP2,ARMCX5-GPRASP2 readthrough,ARMCX5-GPRASP2-BHLHB9-LINC00630,bHLHb9,G protein-coupled receptor associated sorting protein 2,GASP2,GPRASP2,p60TRP	G protein-coupled receptor associated sorting protein 2	Plasma Membrane	other					TRUE	23	101854275	102163037	5558, 308763	114928, 100528062	2	0	1	FALSE	FALSE	03-usable_ilmn2entrez.Multi_entrez2pos.Unique_ilmn2pos.Multi<1Mb	3	3234
ILMN_3294033	0.0634158	0.0702533	0.0216313	0.0190303	0.0210185	0.0329539	0.105813	0.107553	0.00338579	0.000226017	0.0672701	0.014288	2.49971e-06	0.0672701	0.014288	2.49971e-06	0.0563232	0.812405	0	0	0.000586944	0.00284076	0.00416105	0.00788775	GCOM2	GLURR2,GRINL1B,GRINL1B complex locus 2 (pseudogene)	GRINL1B complex locus 2 (pseudogene)	Other	other					TRUE	4	68904133	68908228	4096	339970	1	0	1	FALSE	FALSE	01-usable_ilmn2entrez.Unique_entrez2pos.Unique_ilmn2pos.Unique	1	3885
ILMN_1800626	0.113547	0.0971374	0.032724	0.0309902	0.0494082	0.0363965	0.177686	0.157878	0.000525914	0.00173305	0.104896	0.0225014	3.13513e-06	0.104896	0.0225014	3.13513e-06	0.132569	0.715783	0	0	0.00143631	0.00325749	0.00471726	0.00805143	SESN1	1110002G11Rik,AU044290,PA26,SEST1,Sestrin 1	sestrin 1	Nucleus	other			140742	294518	TRUE	6	109307639	109415707	108069	27244	1	0	1	FALSE	FALSE	01-usable_ilmn2entrez.Unique_entrez2pos.Unique_ilmn2pos.Unique	1	2425
ILMN_1680675	0.0533296	0.0362955	0.0134794	0.0142526	0.02691	0.00836035	0.0797492	0.0642306	7.7479e-05	0.0109007	0.0452871	0.00979332	3.7589e-06	0.0452871	0.00979332	3.7589e-06	0.753995	0.385214	0	0	0.000272117	0.00360196	0.00481371	0.00805143	MRRF	2400002D02RIK,mitochondrial ribosome recycling factor,MRFF,MTRRF,RRF	mitochondrial ribosome recycling factor	Cytoplasm	other			67871	311903	TRUE	9	125026881	125087593	60713	92399	1	0	1	FALSE	FALSE	01-usable_ilmn2entrez.Unique_entrez2pos.Unique_ilmn2pos.Unique	1	1406
ILMN_1729167	0.0492253	0.0465534	0.0150985	0.0141177	0.0196323	0.0188826	0.0788183	0.0742241	0.00112116	0.000983687	0.0477997	0.010312	3.56362e-06	0.0477997	0.010312	3.56362e-06	0.0167086	0.89715	0	0	0.000302128	0.00359985	0.00481371	0.00805143	EFL1	4932434J20Rik,6030468D11Rik,AI451340,AU019507,AU022896,D7Ertd791e,EFTUD1,elongation factor like GPTase 1,elongation factor like GTPase 1,FAM42A,HsT19294,RIA1,SDS2	elongation factor like GTPase 1	Cytoplasm	translation regulator			101592	308789	TRUE	15	82422560	82555103	132544	79631	1	0	1	FALSE	FALSE	01-usable_ilmn2entrez.Unique_entrez2pos.Unique_ilmn2pos.Unique	1	3346
ILMN_2176063	-0.143335	-0.174178	0.0535461	0.0458883	-0.248285	-0.264119	-0.0383842	-0.0842372	0.00745098	0.000149647	-0.161118	0.0348437	3.7638e-06	-0.161118	0.0348437	3.7638e-06	0.191301	0.661836	0	0	0.00351639	0.00360196	0.00481371	0.00805143	FCGR1A	AI323638,AV092959,CD64,CD64A,Fc fragment of IgG receptor Ia,FC gamma RI,Fc receptor, IgG, high affinity I,FC γ RI,FCG1,FCgammaR1,Fcgr1,Fcgr1b,FCRI,FCγR1,IGFR1,IGG FC receptor I,IGGHAFC	Fc fragment of IgG receptor Ia	Plasma Membrane	transmembrane receptor		IgG	14129	295279	TRUE	1	149753626	149764073	10448	2209	1	0	1	FALSE	FALSE	01-usable_ilmn2entrez.Unique_entrez2pos.Unique_ilmn2pos.Unique	1	791
ILMN_1674072	0.0651168	0.0356213	0.014589	0.0223318	0.0365224	-0.00814905	0.0937113	0.0793916	8.31799e-06	0.110652	0.0562941	0.0122137	4.04424e-06	0.055215	0.0139289	7.36805e-05	1.22267	0.268838	0.182116	7.92191e-05	0.000615173	0.00369562	0.00492608	0.054683	RBAK	RB-associated KRAB zinc finger,RGD1562875,ZNF769	RB associated KRAB zinc finger	Nucleus	transcription regulator			57782	288489	TRUE	7	5085451	5109118	23668	57786	1	0	1	FALSE	FALSE	01-usable_ilmn2entrez.Unique_entrez2pos.Unique_ilmn2pos.Unique	1	3527
ILMN_1777233	-0.18575	-0.162985	0.0882444	0.039815	-0.358709	-0.241022	-0.0127916	-0.0849474	0.0353083	4.34658e-05	-0.166835	0.0362919	4.28548e-06	-0.166835	0.0362919	4.28548e-06	0.0552992	0.814086	0	0	0.00662722	0.00380112	0.00498265	0.0086581	E2F2	9230110J10,E2F transcription factor 2	E2F transcription factor 2	Nucleus	transcription regulator			242705	684111	TRUE	1	23832187	23857741	25555	1870	1	0	1	FALSE	FALSE	01-usable_ilmn2entrez.Unique_entrez2pos.Unique_ilmn2pos.Unique	1	5097
ILMN_1730568	0.083111	0.048619	0.0211269	0.0184908	0.0417023	0.0123771	0.12452	0.084861	8.50622e-05	0.0085759	0.0635801	0.0139142	4.89023e-06	0.0643511	0.0171794	0.000179798	1.50927	0.21925	0.33743	0.000200719	0.00084124	0.00395195	0.00543857	0.0813347	ZDHHC7	AL024087,DHHC7,Gramp2,Scc2,SERZ-1,SERZ-B,zinc finger DHHC-type containing 7,zinc finger, DHHC domain containing 7,zinc finger, DHHC-type containing 7,ZNF370	zinc finger DHHC-type containing 7	Cytoplasm	enzyme			102193	170906	TRUE	16	85008065	85045140	37076	55625	1	0	1	FALSE	FALSE	01-usable_ilmn2entrez.Unique_entrez2pos.Unique_ilmn2pos.Unique	1	2880
ILMN_1803811	-0.125334	-0.0743272	0.0286541	0.0470151	-0.181496	-0.166477	-0.0691721	0.0178224	1.25449e-05	0.113855	-0.111519	0.0244679	5.16987e-06	-0.111519	0.0244679	5.16987e-06	0.858229	0.354235	0	0	0.00214358	0.00408712	0.00551001	0.00989513	TRIB1	A530090O15Rik,C8FW,GIG-2,HTRB-1,PRMP,SKIP1,TRB-1,tribbles pseudokinase 1	tribbles pseudokinase 1	Cytoplasm	kinase			211770	78969	TRUE	8	126442531	126450646	8116	10221	1	0	1	FALSE	FALSE	01-usable_ilmn2entrez.Unique_entrez2pos.Unique_ilmn2pos.Unique	1	3430
ILMN_1670096	-0.0627956	-0.0334903	0.0148568	0.0161296	-0.0919148	-0.0651043	-0.0336763	-0.00187637	2.42915e-05	0.0378758	-0.0493447	0.0109276	6.31396e-06	-0.0488159	0.0146372	0.000852804	1.78587	0.181431	0.440048	0.000188956	0.000607262	0.00468599	0.0064602	0.152776	NRBP1	B230344L17Rik,BCON3,MADM,MUDPNP,NRBP,nuclear receptor binding protein 1	nuclear receptor binding protein 1	Nucleus	kinase			192292	619579	TRUE	2	27650656	27665125	14470	29959	1	0	1	FALSE	FALSE	01-usable_ilmn2entrez.Unique_entrez2pos.Unique_ilmn2pos.Unique	1	1931
ILMN_1772302	-0.107605	-0.0589122	0.0277764	0.0222196	-0.162046	-0.102463	-0.053163	-0.0153618	0.000108849	0.00803793	-0.0779127	0.0173511	7.11004e-06	-0.0804057	0.0241785	0.000882594	1.87392	0.171027	0.466359	0.000552859	0.00167652	0.00497238	0.00699491	0.153571	MTHFS	1110034I12Rik,2310020H23Rik,5, 10-methenyltetrahydrofolate synthetase,5, 10-methenyltetrahydrofolate synthetase-like,AI119695,Gm2382,Gm2388,HsT19268,methenyltetrahydrofolate synthetase,Mthfsl	methenyltetrahydrofolate synthetase	Cytoplasm	enzyme			107885|100039707	300886	TRUE	15	80135888	80189626	53739	10588	1	0	1	FALSE	FALSE	01-usable_ilmn2entrez.Unique_entrez2pos.Unique_ilmn2pos.Unique	1	486
ILMN_3235964	-0.158279	-0.0781071	0.0365756	0.0435782	-0.229967	-0.16352	-0.0865905	0.00730628	1.54958e-05	0.0730657	-0.125144	0.0280156	7.9349e-06	-0.121693	0.0399326	0.00230778	1.98573	0.158788	0.496406	0.00159532	0.00454491	0.00534371	0.00751729	0.218754	HSPA7	heat shock protein family A (Hsp70) member 7,HSP70B	heat shock protein family A (Hsp70) member 7	Cytoplasm	other					TRUE	1	161575848	161578340	2493	3311	1	0	1	FALSE	FALSE	01-usable_ilmn2entrez.Unique_entrez2pos.Unique_ilmn2pos.Unique	1	2213
ILMN_3251232	0.0531375	0.0230181	0.0119284	0.0215164	0.0297578	-0.019154	0.0765172	0.0651901	8.66113e-06	0.284592	0.0460567	0.0104325	1.01132e-05	0.043401	0.0140875	0.00206437	1.49888	0.220844	0.332834	0.00015097	0.000641475	0.00612963	0.0092388	0.210288	HMGN2	high mobility group nucleosomal binding domain 2,HMG-17	high mobility group nucleosomal binding domain 2	Nucleus	other					TRUE	1	26798901	26803132	4232	3151	1	0	1	FALSE	FALSE	01-usable_ilmn2entrez.Unique_entrez2pos.Unique_ilmn2pos.Unique	1	1601
ILMN_2079655	0.148451	0.155665	0.0592219	0.0431236	0.032376	0.0711426	0.264526	0.240187	0.0122075	0.000310494	0.153165	0.0348607	1.11472e-05	0.153165	0.0348607	1.11472e-05	0.00969655	0.921558	0	0	0.00379495	0.00633403	0.00950445	0.0193037	KLRB1	4930431A04Rik,AI462337,CD161,Cd161c,CLEC5B,Gm4696,hNKR-P1A,killer cell lectin like receptor B1,killer cell lectin-like receptor subfamily B member 1A,killer cell lectin-like receptor subfamily B member 1B,killer cell lectin-like receptor subfamily B member 1C,killer cell lectin-like receptor subfamily B, member 1A,Klrb1a,Klrb1b,Klrb1c,Klrb1d,Klrb1f,Klrb1g,Klrb6,LOC100048689,Ly-55,ly-55A,Ly-59,Ly5…	killer cell lectin like receptor B1	Plasma Membrane	transmembrane receptor	unspecified application		17057|80782|17059	25192|362443	TRUE	12	9747869	9760496	12628	3820	1	0	1	FALSE	FALSE	01-usable_ilmn2entrez.Unique_entrez2pos.Unique_ilmn2pos.Unique	1	413
ILMN_3297126	-0.0867293	-0.0600527	0.0232979	0.0243543	-0.132393	-0.107787	-0.0410654	-0.0123182	0.000199877	0.0136937	-0.0739821	0.0168352	1.11031e-05	-0.0739821	0.0168352	1.11031e-05	0.626485	0.428648	0	0	0.000803219	0.00633403	0.00950445	0.0193037	TYMP	2900072D10Rik,ECGF,ECGF1,GLIOSTATIN,hPD-ECGF,MEDPS1,MNGIE,MTDPS1,PD-ECGF,Pdgfec,thymidine phosphorylase,TP	thymidine phosphorylase	Extracellular Space	growth factor	diagnosis,efficacy,prognosis,response to therapy	tipiracil	72962	315219	TRUE	22	50964180	50968513	4334	1890	1	0	1	FALSE	FALSE	01-usable_ilmn2entrez.Unique_entrez2pos.Unique_ilmn2pos.Unique	1	896
ILMN_1658016	0.0686339	0.0545913	0.0188727	0.0222855	0.0316435	0.0109119	0.105624	0.0982708	0.000279585	0.0143226	0.0627691	0.0144021	1.31065e-05	0.0627691	0.0144021	1.31065e-05	0.231226	0.630616	0	0	0.000603035	0.00677807	0.0101591	0.01982	ZNF831	C20orf174,LOC100361219,RGD1307116,RGD1565819,Zfp831,zinc finger protein 831	zinc finger protein 831	Other	other			100043757	100328908	TRUE	20	57721127	57834167	113041	128611	1	0	1	FALSE	FALSE	01-usable_ilmn2entrez.Unique_entrez2pos.Unique_ilmn2pos.Unique	1	6126
ILMN_1725471	-0.110505	-0.0805079	0.0347303	0.0262921	-0.178576	-0.13204	-0.0424331	-0.0289753	0.00147318	0.00221103	-0.0914361	0.0209627	1.28966e-05	-0.0914361	0.0209627	1.28966e-05	0.474211	0.491056	0	0	0.00134171	0.00677807	0.0101591	0.01982	GK	AI449806,ASTP,D930012N15RIK,Gk-rs1,GK1,GKD,glycerol kinase,glycerol kinase-like 1,GYK,Gykl1	glycerol kinase	Cytoplasm	kinase			14625	291468	TRUE	23	30671464	30749578	78115	2710	1	0	1	FALSE	FALSE	01-usable_ilmn2entrez.Unique_entrez2pos.Unique_ilmn2pos.Unique	1	1509
ILMN_1796063	0.0647162	0.0513426	0.0198975	0.0173537	0.0257172	0.0173293	0.103715	0.0853559	0.00115228	0.00310548	0.0571204	0.0130784	1.25656e-05	0.0571204	0.0130784	1.25656e-05	0.256582	0.612478	0	0	0.000492896	0.00677807	0.0101591	0.01982	TRIM44	AN3,DIPB,HSA249128,MC7,tripartite motif-containing 44	tripartite motif containing 44	Cytoplasm	other			80985	362172	TRUE	11	35684239	35832602	148364	54765	1	0	1	FALSE	FALSE	01-usable_ilmn2entrez.Unique_entrez2pos.Unique_ilmn2pos.Unique	1	2901
ILMN_1716384	0.041401	0.0437102	0.0124577	0.0155757	0.0169839	0.0131819	0.0658182	0.0742385	0.000896688	0.00502949	0.0423019	0.00972871	1.37289e-05	0.0423019	0.00972871	1.37289e-05	0.0134044	0.907829	0	0	0.000281285	0.00683924	0.0103286	0.01982	ATL2	2010110I21RIK,AA407293,Aip-2,ARL3IP2,ARL6IP2,atlastin GTPase 2,atlastin2,AV334690	atlastin GTPase 2	Cytoplasm	other			56298	298757	TRUE	2	38521098	38605725	84628	64225	1	0	1	FALSE	FALSE	01-usable_ilmn2entrez.Unique_entrez2pos.Unique_ilmn2pos.Unique	1	2192
ILMN_1707748	-0.0679572	-0.100446	0.0242858	0.0293985	-0.115557	-0.158067	-0.0203571	-0.0428248	0.00515535	0.000640209	-0.0811352	0.0187234	1.46851e-05	-0.0811352	0.0187234	1.46851e-05	0.725899	0.394216	0	0	0.00102818	0.00706695	0.0103663	0.01982	PIM3	BC026639,Kid1,LOC100364466,Pim-3 proto-oncogene, serine/threonine kinase,proviral integration site 3	Pim-3 proto-oncogene, serine/threonine kinase	Cytoplasm	kinase		SGI 1776, AZD-1208, LGH447, PIM/FLT3 kinase inhibitor SEL24	223775	64534	TRUE	22	50354142	50357719	3578	415116	1	0	1	FALSE	FALSE	01-usable_ilmn2entrez.Unique_entrez2pos.Unique_ilmn2pos.Unique	1	3221
ILMN_1745148	-0.0701748	-0.063259	0.0241301	0.0197787	-0.11747	-0.102025	-0.0228798	-0.0244928	0.00365017	0.00139222	-0.0660382	0.0152967	1.58054e-05	-0.0660382	0.0152967	1.58054e-05	0.0491327	0.824579	0	0	0.000688338	0.0072757	0.0103663	0.01982	ZNFX1	Ab1-133,AI481105,Astx3,KIAA1404,LOC686701,RGD1306344,zinc finger NFX1-type containing 1,zinc finger, NFX1-type containing 1	zinc finger NFX1-type containing 1	Nucleus	transcription regulator			98999	296384	TRUE	20	47862433	47894755	32323	57169	1	0	1	FALSE	FALSE	01-usable_ilmn2entrez.Unique_entrez2pos.Unique_ilmn2pos.Unique	1	7022
ILMN_1808587	0.0535974	0.0436633	0.013932	0.0218154	0.0262907	0.000905056	0.0809041	0.0864215	0.000121451	0.0453474	0.0507195	0.0117418	1.56337e-05	0.0507195	0.0117418	1.56337e-05	0.147291	0.701138	0	0	0.000473771	0.0072757	0.0103663	0.01982	ZFHX3	A230102L03RIK,ATBF1,ATBT,mKIAA4228,RGD1560268,Sci,WBP9,zinc finger homeobox 3,ZNF927	zinc finger homeobox 3	Nucleus	transcription regulator			11906	307829	TRUE	16	72816783	73092533	275751	463	1	0	1	FALSE	FALSE	01-usable_ilmn2entrez.Unique_entrez2pos.Unique_ilmn2pos.Unique	1	11629
ILMN_2404629	0.0566864	0.0313524	0.0145975	0.0136225	0.0280754	0.00465234	0.0852974	0.0580524	0.000104767	0.0213834	0.0431452	0.00995939	1.4769e-05	0.0434764	0.0126554	0.000591667	1.60994	0.2045	0.378859	0.000121578	0.000453831	0.00706695	0.0103663	0.128116	EFL1	4932434J20Rik,6030468D11Rik,AI451340,AU019507,AU022896,D7Ertd791e,EFTUD1,elongation factor like GPTase 1,elongation factor like GTPase 1,FAM42A,HsT19294,RIA1,SDS2	elongation factor like GTPase 1	Cytoplasm	translation regulator			101592	308789	TRUE	15	82422560	82555103	132544	79631	1	0	1	FALSE	FALSE	01-usable_ilmn2entrez.Unique_entrez2pos.Unique_ilmn2pos.Unique	1	3340
ILMN_3247506	-0.0976436	-0.134556	0.0403074	0.0368809	-0.176646	-0.206843	-0.0186412	-0.0622695	0.015436	0.000267495	-0.117735	0.0272096	1.51173e-05	-0.117735	0.0272096	1.51173e-05	0.456475	0.499276	0	0	0.00211063	0.00713969	0.0103663	0.01982	FCGR1CP	CD64c,Fc fragment of IgG receptor Ic, pseudogene,FCGR1C,FCRIC,IGFR1,IGFRC	Fc fragment of IgG receptor Ic, pseudogene	Plasma Membrane	other					TRUE	1	149369293	149378302	9010	100132417	1	0	1	FALSE	FALSE	01-usable_ilmn2entrez.Unique_entrez2pos.Unique_ilmn2pos.Unique	1	654
ILMN_1728224	-0.0974221	-0.0595594	0.0265052	0.0242115	-0.149372	-0.107014	-0.0454718	-0.0121049	0.000240391	0.0139176	-0.0767818	0.0178761	1.74521e-05	-0.0769545	0.0188689	4.53512e-05	1.11241	0.29156	0.101047	7.24298e-05	0.0010137	0.00773979	0.0111602	0.0392677	OGFR	2010013E17Rik,7-60,opioid growth factor receptor	opioid growth factor receptor	Plasma Membrane	other		enkephalin, methionine	72075	83525	TRUE	20	61436151	61445351	9201	11054	1	0	1	FALSE	FALSE	01-usable_ilmn2entrez.Unique_entrez2pos.Unique_ilmn2pos.Unique	1	2144
ILMN_1685005	-0.0983523	-0.0553114	0.0259449	0.0236137	-0.149204	-0.101594	-0.0475003	-0.00902851	0.000152403	0.019185	-0.0748117	0.0174635	1.83663e-05	-0.0754898	0.0214786	0.000440331	1.5052	0.219873	0.335638	0.000310889	0.00130993	0.00785776	0.0114583	0.115441	TNFRSF1A	CD120a,FPF,p55,p55 TNF alpha receptor,p55 TNF a receptor,p55-R,p60,TBP1,Tnf alpha receptor p60,TNF receptor 1,TNF receptor superfamily member 1A,Tnf a receptor p60,Tnf a Receptor Type1,TNF-alphaR1,TNF-R,TNF-R-I,TNF-R1,TNF-R55,Tnf-a Receptor 2,Tnf-a receptor type I,TNFAR,Tnfr-2,TNFR60,TNFRp55,tumor necrosis factor receptor superfamily, member 1a,tumour necrosis factor receptor 1,tumour necrosis fa…	TNF receptor superfamily member 1A	Plasma Membrane	transmembrane receptor	safety,unspecified application	GSK2862277	21937	25625	TRUE	12	6437922	6451282	13361	7132	1	0	1	FALSE	FALSE	01-usable_ilmn2entrez.Unique_entrez2pos.Unique_ilmn2pos.Unique	1	1891
ILMN_1657837	0.0446497	0.0311251	0.0122494	0.0132775	0.0206409	0.00510118	0.0686585	0.057149	0.000270669	0.01909	0.0384312	0.00900318	1.96678e-05	0.0384312	0.00900318	1.96678e-05	0.560504	0.454057	0	0	0.000230757	0.00812772	0.0119782	0.0238413	ZC3H8	AU020882,E130108N08Rik,FLIZ1,ZC3HDC8,zinc finger CCCH-type containing 8	zinc finger CCCH-type containing 8	Nucleus	transcription regulator			57432	311414	TRUE	2	112972611	113012663	40053	84524	1	0	1	FALSE	FALSE	01-usable_ilmn2entrez.Unique_entrez2pos.Unique_ilmn2pos.Unique	1	1204
ILMN_1749078	-0.0762833	-0.0463524	0.020192	0.021103	-0.11586	-0.0877144	-0.0367069	-0.00499044	0.000160495	0.0280758	-0.0619778	0.0145894	2.15542e-05	-0.0619463	0.0149522	3.42868e-05	1.05017	0.305468	0.0477737	2.13991e-05	0.000633465	0.00847985	0.0126068	0.0343299	TIMP2	CSC-21K,D11Bwg1104e,DDC8,TIMP metallopeptidase inhibitor 2,tissue inhibitor of metalloproteinase 2	TIMP metallopeptidase inhibitor 2	Extracellular Space	other	efficacy,unspecified application		21858	29543	TRUE	17	76849058	76921471	72414	7077	1	0	1	FALSE	FALSE	01-usable_ilmn2entrez.Unique_entrez2pos.Unique_ilmn2pos.Unique	1	381
ILMN_2156250	-0.0600288	-0.0716502	0.0175183	0.0282884	-0.0943646	-0.127095	-0.025693	-0.0162049	0.000616793	0.0113364	-0.0632502	0.0148937	2.16858e-05	-0.0632502	0.0148937	2.16858e-05	0.121989	0.726887	0	0	0.000782853	0.00847985	0.0126068	0.0254396	SOCS3	ATOD4,CIS3,CISH3,EF-10,Soc3,Sosc3,SSI-3,Suppressor of cytokine signaling 3	suppressor of cytokine signaling 3	Cytoplasm	phosphatase	diagnosis,efficacy		12702	89829	TRUE	17	76352857	76356159	3303	9021	1	0	1	FALSE	FALSE	01-usable_ilmn2entrez.Unique_entrez2pos.Unique_ilmn2pos.Unique	1	2236
ILMN_2388112	-0.0478139	-0.0784397	0.0246158	0.0204842	-0.096061	-0.118589	0.000433139	-0.0382907	0.0520911	0.000130719	-0.0659091	0.0157455	2.84043e-05	-0.0659091	0.0157455	2.84043e-05	0.914578	0.338903	0	0	0.000725167	0.0100207	0.0161456	0.0322797	CR1	C3b/C4b receptor,C3BR,C4BR,CD35,complement C3b/C4b receptor 1 (Knops blood group),KN	complement C3b/C4b receptor 1 (Knops blood group)	Plasma Membrane	transmembrane receptor					TRUE	1	207669472	207815109	145638	1378	1	0	1	FALSE	FALSE	01-usable_ilmn2entrez.Unique_entrez2pos.Unique_ilmn2pos.Unique	1	6458
ILMN_2083567	0.0508139	0.0239655	0.0124068	0.0152275	0.0264966	-0.00588041	0.0751313	0.0538113	4.29952e-05	0.115484	0.0401019	0.00961844	3.05573e-05	0.0388413	0.0133455	0.00360923	1.8684	0.171658	0.464784	0.000167517	0.000509711	0.0102359	0.0169918	0.267318	PHLPP2	AI481772,C130044A18Rik,PH domain and leucine rich repeat protein phosphatase 2,PHLPPL,PPM3B,RGD1562857	PH domain and leucine rich repeat protein phosphatase 2	Cytoplasm	enzyme			244650	498949	TRUE	16	71678826	71758603	79778	23035	1	0	1	FALSE	FALSE	01-usable_ilmn2entrez.Unique_entrez2pos.Unique_ilmn2pos.Unique	1	7270
ILMN_1815705	0.0504843	0.0288231	0.0127692	0.0176137	0.0254567	-0.0056997	0.0755118	0.0633459	7.83772e-05	0.101722	0.0430219	0.0103383	3.16264e-05	0.0430219	0.0103383	3.16264e-05	0.991368	0.319408	0	0	0.000334669	0.0103615	0.0172122	0.0343299	LZTFL1	5530402H04Rik,6130400H19RIK,AI414725,AW048545,BBS17,leucine zipper transcription factor-like 1	leucine zipper transcription factor like 1	Cytoplasm	other			93730	316102	TRUE	3	45864807	45957528	92722	54585	1	0	1	FALSE	FALSE	01-usable_ilmn2entrez.Unique_entrez2pos.Unique_ilmn2pos.Unique	1	3123
ILMN_1662417	0.0612724	0.032212	0.0160666	0.0153552	0.0297819	0.00211589	0.0927629	0.0623082	0.000139036	0.0359368	0.0460846	0.0111007	3.30317e-05	0.0463576	0.0145251	0.00141511	1.70981	0.19101	0.415141	0.000175294	0.000597155	0.0106304	0.0175183	0.181269	LRPPRC	3110001K13Rik,C76645,CLONE-23970,GP130,leucine-rich pentatricopeptide repeat containing,leucine-rich PPR-motif containing,LRP130,Lrp157,LSFC	leucine rich pentatricopeptide repeat containing	Cytoplasm	other			72416	313867	TRUE	2	44113362	44223143	109782	10128	1	0	1	FALSE	FALSE	01-usable_ilmn2entrez.Unique_entrez2pos.Unique_ilmn2pos.Unique	1	4800
ILMN_1678087	0.0695767	0.0395	0.0196812	0.0159995	0.0310014	0.00814098	0.108152	0.070859	0.000411911	0.0135783	0.0514675	0.0124148	3.38844e-05	0.0523544	0.0148789	0.000433666	1.40612	0.235702	0.288823	0.000130635	0.000639653	0.0107151	0.0175183	0.115441	MAP3K4	D17Rp17,D17Rp17e,MAPK3K4,MAPKKK4,Mek4b,MEKK 4,MEKK1,mitogen-activated protein kinase kinase kinase 4,mKIAA0213,MTK1,PRO0412,RP17,Rp17a,TAS	mitogen-activated protein kinase kinase kinase 4	Cytoplasm	kinase			26407	308106	TRUE	6	161412552	161538416	125865	4216	1	0	1	FALSE	FALSE	01-usable_ilmn2entrez.Unique_entrez2pos.Unique_ilmn2pos.Unique	1	5191
ILMN_1701374	0.0468	0.0278087	0.0123025	0.0145542	0.0226871	-0.000717485	0.070913	0.0563349	0.000144489	0.0560427	0.0388855	0.00939558	3.49284e-05	0.0388855	0.00939558	3.49284e-05	0.9931	0.318986	0	0	0.000256805	0.0108565	0.0175183	0.0343299	NUP35	2310006I24RIK,5330402E05Rik,AK009187,LOC129401,mitotic phosphoprotein 44,MP-44,NO44,NP44,nucleoporin 35,NUP53	nucleoporin 35	Nucleus	transporter			69482	295692	TRUE	2	183982207	184026411	44205	129401	1	0	1	FALSE	FALSE	01-usable_ilmn2entrez.Unique_entrez2pos.Unique_ilmn2pos.Unique	1	890
ILMN_1713088	-0.0533039	-0.0352945	0.0184895	0.0114462	-0.0895433	-0.057729	-0.0170646	-0.0128599	0.00395522	0.00205806	-0.0402842	0.00973222	3.48427e-05	-0.0402842	0.00973222	3.48427e-05	0.685889	0.407566	0	0	0.000334374	0.0108565	0.0175183	0.0343299	MSI2	1700105C15Rik,AI451722,AI563628,AW489193,FLJ36569,LOC100038945,LOC100504473,MSI2H,musashi RNA-binding protein 2,RGD1560397	musashi RNA binding protein 2	Cytoplasm	other			76626	360596	TRUE	17	55333211	55762049	428839	124540	1	0	1	FALSE	FALSE	01-usable_ilmn2entrez.Unique_entrez2pos.Unique_ilmn2pos.Unique	1	1285
ILMN_1769449	0.0590247	0.0353275	0.0158041	0.0173092	0.0280487	0.00140141	0.0900007	0.0692537	0.000190509	0.0412648	0.048251	0.0116711	3.56137e-05	0.0482277	0.0118018	4.37993e-05	1.02216	0.312006	0.0216833	6.08818e-06	0.00039708	0.0109757	0.0175185	0.038849	MBLAC2	2900024O10Rik,LOC153364,metallo-beta-lactamase domain containing 2,metallo-ß-lactamase domain containing 2,RGD1306703	metallo-beta-lactamase domain containing 2	Cytoplasm	other			72852	365627	TRUE	5	89754019	89770584	16566	153364	1	0	1	FALSE	FALSE	01-usable_ilmn2entrez.Unique_entrez2pos.Unique_ilmn2pos.Unique	1	3705
ILMN_1804895	-0.04475	-0.0511143	0.0171052	0.0160503	-0.0782762	-0.0825729	-0.0112239	-0.0196557	0.00891216	0.00145968	-0.0481345	0.0117045	3.91411e-05	-0.0481345	0.0117045	3.91411e-05	0.0736169	0.786142	0	0	0.00038905	0.0116831	0.0188904	0.0374581	LSMEM1	C7orf53,FLJ39575,Gm889,leucine-rich single-pass membrane protein 1,LOC687236	leucine rich single-pass membrane protein 1	Cytoplasm	other			380755	680810	TRUE	7	112119596	112131116	11521	286006	1	0	1	FALSE	FALSE	01-usable_ilmn2entrez.Unique_entrez2pos.Unique_ilmn2pos.Unique	1	1277
ILMN_1776188	-0.103256	-0.0812357	0.046514	0.0234004	-0.194424	-0.127101	-0.0120889	-0.035371	0.0264433	0.000523053	-0.0856833	0.0209041	4.15161e-05	-0.0856833	0.0209041	4.15161e-05	0.178857	0.672357	0	0	0.00191706	0.011888	0.019308	0.0377444	MAP1LC3A	1010001H21Rik,4922501H04Rik,ATG8E,LC3,LC3-I,LC3-II,LC3A,MAP LC3,MAP1ALC3,MAP1BLC3,microtubule-associated protein 1 light chain 3 alpha,microtubule-associated protein 1 light chain 3 a	microtubule associated protein 1 light chain 3 alpha	Cytoplasm	other	efficacy		66734	362245	TRUE	20	33134626	33148148	13523	84557	1	0	1	FALSE	FALSE	01-usable_ilmn2entrez.Unique_entrez2pos.Unique_ilmn2pos.Unique	1	850
ILMN_1849941	0.0470969	0.0422664	0.0139992	0.0179466	0.0196584	0.00709103	0.0745353	0.0774418	0.00077407	0.0185389	0.0452696	0.0110382	4.1104e-05	0.0452696	0.0110382	4.1104e-05	0.0450394	0.831932	0	0	0.000366324	0.0118781	0.019308	0.0377444	MAPK8	AI849689,C-JUN N-TERMINAL KINASE1,JNK,JNK-46,JNK1,JNK1A2,JNK21B1/2,mitogen-activated protein kinase 8,p46JNK1,p46JNK1 alpha,p46JNK1 α,PRKM8,Sapk gamma,SAPK P46,Sapk γ,SAPK1,SAPK1c,STRESS-ACTIVATED protein KINASE-LIKE KINASE	mitogen-activated protein kinase 8	Cytoplasm	kinase		encorafenib, cetuximab/encorafenib, binimetinib/encorafenib, aplidine	26419	116554	TRUE	10	49514681	49647402	132722	5599	1	0	1	FALSE	FALSE	01-usable_ilmn2entrez.Unique_entrez2pos.Unique_ilmn2pos.Unique	1	2125
ILMN_3243961	0.0703544	0.0377853	0.019145	0.0174733	0.0328303	0.00353754	0.107878	0.072033	0.000241098	0.0306001	0.0525861	0.0129061	4.61098e-05	0.0531301	0.0162574	0.0010829	1.57885	0.208926	0.366628	0.00019445	0.000750061	0.0125136	0.0210615	0.169016	ZNF252P	LOC441383,zinc finger protein 252, pseudogene,ZNF252	zinc finger protein 252, pseudogene	Other	other					TRUE	8	146198974	146228284	29311	286101	1	0	1	FALSE	FALSE	01-usable_ilmn2entrez.Unique_entrez2pos.Unique_ilmn2pos.Unique	1	5196
ILMN_1784737	-0.125243	-0.0733509	0.0384572	0.0275153	-0.20062	-0.127281	-0.0498674	-0.0194209	0.00113537	0.00770091	-0.0909209	0.0223775	4.84347e-05	-0.0923418	0.0249966	0.000220607	1.20428	0.272467	0.169632	0.000228395	0.00190412	0.0126718	0.0215923	0.0937216	S1PR4	EDG6,LPC1,S1P4,SLP4,sphingosine-1-phosphate receptor 4	sphingosine-1-phosphate receptor 4	Plasma Membrane	G-protein coupled receptor		fingolimod phosphate	13611	314649	TRUE	19	3178735	3180329	1595	8698	1	0	1	FALSE	FALSE	01-usable_ilmn2entrez.Unique_entrez2pos.Unique_ilmn2pos.Unique	1	1163
ILMN_2053527	-0.109314	-0.104675	0.0396573	0.0350921	-0.187042	-0.173456	-0.0315852	-0.035895	0.00586092	0.00286999	-0.106712	0.0262804	4.89602e-05	-0.106712	0.0262804	4.89602e-05	0.00767162	0.930204	0	0	0.00198284	0.0126877	0.0215923	0.040509	PARP9	ARTD9,AW214463,Bagl,BAL,BAL1,BC003281,MGC:7868,poly (ADP-ribose) polymerase family, member 9,poly(ADP-ribose) polymerase family member 9,RGD1307534	poly(ADP-ribose) polymerase family member 9	Nucleus	enzyme			80285	303905	TRUE	3	122246756	122283522	36767	83666	1	0	1	FALSE	FALSE	01-usable_ilmn2entrez.Unique_entrez2pos.Unique_ilmn2pos.Unique	1	2973
ILMN_1692225	-0.047339	-0.0393271	0.0149968	0.0152756	-0.0767327	-0.0692673	-0.0179454	-0.00938694	0.00160605	0.0100604	-0.0434069	0.0107015	4.98912e-05	-0.0434069	0.0107015	4.98912e-05	0.140079	0.708202	0	0	0.000324029	0.0126877	0.02163	0.040509	DOK3	AI450713,docking protein 3,DOKL,FLJ22570	docking protein 3	Cytoplasm	other			27261	306760	TRUE	5	176928904	176937508	8605	79930	1	0	1	FALSE	FALSE	01-usable_ilmn2entrez.Unique_entrez2pos.Unique_ilmn2pos.Unique	1	1414
ILMN_2398274	-0.0692891	-0.0500204	0.0205481	0.0214068	-0.109563	-0.0919777	-0.0290148	-0.00806318	0.000752573	0.0194784	-0.0600489	0.014824	5.10429e-05	-0.0600489	0.014824	5.10429e-05	0.421682	0.516099	0	0	0.000622589	0.0128016	0.0217604	0.040509	PYCARD	9130417A21Rik,ASC,CARD5,hASC,masc,MGC10332,PYD and CARD domain containing,TMS,TMS-1,TNS1	PYD and CARD domain containing	Cytoplasm	transcription regulator	diagnosis		66824	282817	TRUE	16	31212806	31214096	1291	29108	1	0	1	FALSE	FALSE	01-usable_ilmn2entrez.Unique_entrez2pos.Unique_ilmn2pos.Unique	1	491
ILMN_1728907	0.0684471	0.0560122	0.0250102	0.0187647	0.0194271	0.0192334	0.117467	0.092791	0.00622265	0.00285046	0.0604909	0.0150097	5.57495e-05	0.0604909	0.0150097	5.57495e-05	0.158166	0.690851	0	0	0.000691284	0.0132437	0.0230003	0.0422372	SCAMP1	4930505M11Rik,AI415563,AW122395,SCAMP,SCAMP1 isoform 2,SCAMP37,secretory carrier membrane protein 1	secretory carrier membrane protein 1	Cytoplasm	transporter			107767	29521	TRUE	5	77656326	77776561	120236	9522	1	0	1	FALSE	FALSE	01-usable_ilmn2entrez.Unique_entrez2pos.Unique_ilmn2pos.Unique	1	3649
ILMN_1756928	0.119435	0.0915921	0.0373909	0.0363831	0.046149	0.0202813	0.192722	0.162903	0.00141132	0.0118437	0.105133	0.0260758	5.5341e-05	0.105133	0.0260758	5.5341e-05	0.284827	0.593555	0	0	0.00192461	0.0132437	0.0230003	0.0422372	RTN1	4930441F12RIK,NSP,reticulon 1	reticulon 1	Cytoplasm	other			104001	116644	TRUE	14	60062693	60338005	275313	6252	1	0	1	FALSE	FALSE	01-usable_ilmn2entrez.Unique_entrez2pos.Unique_ilmn2pos.Unique	1	2882
ILMN_1665538	0.0275176	0.055637	0.0152448	0.0145444	-0.00236214	0.02713	0.0573974	0.084144	0.0710567	0.000132825	0.0422381	0.0105233	5.97606e-05	0.0419483	0.0140548	0.00283923	1.78108	0.182017	0.438543	0.000173378	0.000559108	0.0136552	0.0242637	0.235734	SKP2	4930500A04Rik,cyclin A-associated kinase,F-box protein Skp2,FBL1,FBXL1,FLB1,FWD1,p45,p45Skp2,RGD1562456,S-PHASE KINASE-ASSOCIATED protein 2,S-phase kinase-associated protein 2 (p45)	S-phase kinase associated protein 2	Nucleus	enzyme	diagnosis		27401	294790	TRUE	5	36152144	36184142	31999	6502	1	0	1	FALSE	FALSE	01-usable_ilmn2entrez.Unique_entrez2pos.Unique_ilmn2pos.Unique	1	1241
ILMN_2261600	-0.0860542	-0.178278	0.0459656	0.0467848	-0.176147	-0.269976	0.00403838	-0.0865793	0.0611836	0.000140958	-0.131351	0.0327884	6.17472e-05	-0.131754	0.0461099	0.00427138	1.97718	0.159688	0.494229	0.00210175	0.00601405	0.0136921	0.0246786	0.285015	FCGR1B	CD64b,Fc fragment of IgG receptor Ib,IGFRB	Fc fragment of IgG receptor Ib	Plasma Membrane	transmembrane receptor		IgG			TRUE	1	149754249	149764081	9833	2210	1	0	1	FALSE	FALSE	01-usable_ilmn2entrez.Unique_entrez2pos.Unique_ilmn2pos.Unique	1	78
ILMN_1701375	-0.0863865	-0.0442578	0.0237801	0.0206355	-0.132995	-0.0847033	-0.0397775	-0.00381229	0.000283892	0.0319894	-0.0623543	0.0155855	6.31344e-05	-0.0636645	0.020999	0.00243113	1.79038	0.18088	0.441458	0.000391755	0.00125499	0.0137795	0.0248449	0.22389	FBXW5	AI159739,F-box and WD repeat domain containing 5,F-box and WD-40 domain protein 5,Fbw5	F-box and WD repeat domain containing 5	Cytoplasm	enzyme			30839	362081	TRUE	9	139834884	139839225	4342	54461	1	0	1	FALSE	FALSE	01-usable_ilmn2entrez.Unique_entrez2pos.Unique_ilmn2pos.Unique	1	2073
ILMN_2357272	0.108696	0.0553879	0.0294289	0.0276978	0.0510154	0.00110016	0.166377	0.109676	0.000224115	0.0455378	0.0804281	0.0201696	6.67457e-05	0.0811144	0.026638	0.00232629	1.73997	0.187143	0.425277	0.00060427	0.00200944	0.0142457	0.025868	0.218754	BCLAF1	2610102K23RIK,2700025J07Rik,2810454G14Rik,5730534O06Rik,Aa2-041,AI450190,AW556225,BCL2-associated transcription factor 1,bK211L9.1,BTF,KIAA0164,mKIAA0164	BCL2 associated transcription factor 1	Nucleus	transcription regulator			72567	293017	TRUE	6	136578000	136610988	32989	9774	1	0	1	FALSE	FALSE	01-usable_ilmn2entrez.Unique_entrez2pos.Unique_ilmn2pos.Unique	1	4412
ILMN_3289650	0.0645881	0.0293954	0.0163074	0.0216985	0.0326256	-0.0131337	0.0965506	0.0719244	7.61101e-05	0.175429	0.0518853	0.0130363	6.88925e-05	0.0499027	0.0173539	0.00403271	1.68106	0.194784	0.405136	0.000250886	0.000875772	0.0144818	0.0263015	0.279819	HNRNPA1P39	heterogeneous nuclear ribonucleoprotein A1 pseudogene 39	heterogeneous nuclear ribonucleoprotein A1 pseudogene 39	Other	other					TRUE	2	175174346	175175750	1405	402112	1	0	1	FALSE	FALSE	01-usable_ilmn2entrez.Unique_entrez2pos.Unique_ilmn2pos.Unique	1	841
ILMN_1855286	0.0445069	0.0174839	0.0109662	0.0171803	0.023013	-0.0161895	0.0660007	0.0511573	5.03903e-05	0.308708	0.0366841	0.00924367	7.23064e-05	0.0342316	0.0131182	0.00906814	1.75783	0.184895	0.431117	0.00015741	0.000516358	0.0149403	0.0271989	0.387349	CEP85L	1700003O08Rik,bA57K17.2,C6orf204,centrosomal protein 85-like,Gm9766,NY-BR-15	centrosomal protein 85 like	Cytoplasm	other			100038725	100365935	TRUE	6	118781934	119031263	249330	387119	1	0	1	FALSE	FALSE	01-usable_ilmn2entrez.Unique_entrez2pos.Unique_ilmn2pos.Unique	1	3657
ILMN_1813207	0.0752893	0.0369595	0.0202617	0.0190567	0.0355763	-0.000391688	0.115002	0.0743106	0.000205297	0.0524495	0.0549507	0.0138816	7.54112e-05	0.0555063	0.0191549	0.00375844	1.8989	0.168201	0.47338	0.000347739	0.00103886	0.0152438	0.0279557	0.271728	MRPS9	2310002A08Rik,AW322516,mg637,mitochondrial ribosomal protein S9,RPMS9,S9mt	mitochondrial ribosomal protein S9	Cytoplasm	other			69527	301371	TRUE	2	105653926	105716417	62492	64965	1	0	1	FALSE	FALSE	01-usable_ilmn2entrez.Unique_entrez2pos.Unique_ilmn2pos.Unique	1	1095
ILMN_1687351	0.0541324	0.0385283	0.016851	0.0162912	0.0211044	0.00659751	0.0871603	0.0704591	0.00132521	0.0180535	0.0460669	0.0117125	8.38483e-05	0.0460669	0.0117125	8.38483e-05	0.443218	0.505573	0	0	0.000388456	0.016306	0.0300033	0.0589029	ANKRA2	1110004M18Rik,ANKRA,ankyrin repeat family A member 2,ankyrin repeat, family A (RFXANK-like), 2	ankyrin repeat family A member 2	Cytoplasm	transcription regulator			68558	294679	TRUE	5	72848024	72861510	13487	57763	1	0	1	FALSE	FALSE	01-usable_ilmn2entrez.Unique_entrez2pos.Unique_ilmn2pos.Unique	1	1109
ILMN_1716056	-0.078026	-0.0567038	0.0244417	0.0238452	-0.125932	-0.103441	-0.0301202	-0.00996717	0.00142063	0.0174294	-0.0671015	0.0170681	8.44537e-05	-0.0671015	0.0170681	8.44537e-05	0.389911	0.532346	0	0	0.000824482	0.0163364	0.0300033	0.0589029	LMF2	AI451006,lipase maturation factor 2,RGD1306274,TMEM112B,TMEM153	lipase maturation factor 2	Other	other			105847	315218	TRUE	22	50941375	50946209	4835	91289	1	0	1	FALSE	FALSE	01-usable_ilmn2entrez.Unique_entrez2pos.Unique_ilmn2pos.Unique	1	2408
ILMN_1743204	0.0397103	0.0284768	0.0106778	0.0206958	0.0187817	-0.012087	0.0606388	0.0690407	0.000202795	0.168757	0.0373486	0.00948926	8.28909e-05	0.0373486	0.00948926	8.28909e-05	0.232681	0.629543	0	0	0.000383488	0.0162941	0.0300033	0.0589029	DUSP8	5530400B01RIK,AI593498,C11orf81,dual specificity phosphatase 8,HB5,HVH-5,HVH8,M3/6,Nttp1,VH5	dual specificity phosphatase 8	Nucleus	phosphatase			18218	361679	TRUE	11	1575280	1594068	18789	1850	1	0	1	FALSE	FALSE	01-usable_ilmn2entrez.Unique_entrez2pos.Unique_ilmn2pos.Unique	1	2143
ILMN_2395214	0.0389917	0.0237262	0.0106813	0.0140797	0.0180563	-0.00386987	0.059927	0.0513224	0.000265059	0.0919344	0.0334154	0.00850965	8.60968e-05	0.0334154	0.00850965	8.60968e-05	0.746122	0.387707	0	0	0.000220848	0.0165661	0.0301681	0.0589029	FMNL3	2700073B04Rik,FBP11,FHOD3,formin-like 3,FRL2,mKIAA2014,WBP-3	formin like 3	Cytoplasm	other			22379	300225	TRUE	12	50030281	50101196	70916	91010	1	0	1	FALSE	FALSE	01-usable_ilmn2entrez.Unique_entrez2pos.Unique_ilmn2pos.Unique	1	10254
ILMN_1664006	0.0410806	0.0455843	0.0139491	0.0176195	0.0137403	0.0110501	0.0684209	0.0801185	0.00324336	0.00969924	0.0428158	0.0109366	9.04453e-05	0.0428158	0.0109366	9.04453e-05	0.0401634	0.841161	0	0	0.000357106	0.0170282	0.0302765	0.0589029	AGL	1110061O17Rik,9430004C13Rik,9630046L06Rik,AI850929,amylo-1,6-glucosidase, 4-alpha-glucanotransferase,amylo-1,6-glucosidase, 4-a-glucanotransferase,amylo-alpha-1, 6-glucosidase, 4-alpha-glucanotransferase,amylo-a-1, 6-glucosidase, 4-a-glucanotransferase,AN,C77197,GDE,Glycogen debrancher	amylo-alpha-1, 6-glucosidase, 4-alpha-glucanotransferase	Cytoplasm	enzyme			77559	362029	TRUE	1	100315632	100389578	73947	178	1	0	1	FALSE	FALSE	01-usable_ilmn2entrez.Unique_entrez2pos.Unique_ilmn2pos.Unique	1	6603
ILMN_1668861	-0.0650875	-0.0378967	0.0184062	0.0193071	-0.101164	-0.0757387	-0.0290113	-5.46638e-05	0.000410369	0.0496702	-0.0521413	0.0133223	9.08395e-05	-0.0521169	0.013581	0.000124308	1.03905	0.308042	0.0375827	1.38932e-05	0.000522793	0.0170282	0.0302765	0.0684939	TPI1P1	LOC388642,RCTPI1,triosephosphate isomerase 1 pseudogene 1	triosephosphate isomerase 1 pseudogene 1	Other	other					TRUE	1	77165439	77166709	1271	729708	1	0	1	FALSE	FALSE	01-usable_ilmn2entrez.Unique_entrez2pos.Unique_ilmn2pos.Unique	1	983
ILMN_1801710	-0.0582067	-0.060742	0.0252645	0.0192144	-0.107725	-0.0984022	-0.00868825	-0.0230817	0.0212484	0.00158157	-0.0598129	0.0152939	9.19512e-05	-0.0598129	0.0152939	9.19512e-05	0.00637985	0.936337	0	0	0.000712403	0.0171299	0.0302765	0.0589029	APBB1IP	9930118P07RIK,amyloid beta (A4) precursor protein-binding, family B, member 1 interacting protein,amyloid beta precursor protein binding family B member 1 interacting protein,amyloid ß (A4) precursor protein-binding, family B, member 1 interacting protein,amyloid ß precursor protein binding family B member 1 interacting protein,INAG1,PREL1,Prp48,RARP1,RIAM	amyloid beta precursor protein binding family B member 1 interacting protein	Cytoplasm	other			54519	307171	TRUE	10	26727252	26856807	129556	54518	1	0	1	FALSE	FALSE	01-usable_ilmn2entrez.Unique_entrez2pos.Unique_ilmn2pos.Unique	1	2330
ILMN_2415911	0.03944	0.0315261	0.0125648	0.0132964	0.0148131	0.00546514	0.064067	0.0575871	0.00170591	0.0177611	0.0357068	0.00913234	9.23243e-05	0.0357068	0.00913234	9.23243e-05	0.187141	0.665307	0	0	0.000236646	0.0171299	0.0302765	0.0589029	ENOX2	APK1,COVA1,Cytosolic ovarian carcinoma antigen 1,ecto-NOX disulfide-thiol exchanger 2,RGD1563643,TNOX	ecto-NOX disulfide-thiol exchanger 2	Plasma Membrane	enzyme	efficacy		209224	302817	TRUE	23	129756303	130037290	280988	10495	1	0	1	FALSE	FALSE	01-usable_ilmn2entrez.Unique_entrez2pos.Unique_ilmn2pos.Unique	1	3253
ILMN_3201895	0.0254338	0.0228945	0.00763452	0.0110775	0.0104701	0.00118265	0.0403974	0.0446064	0.00087109	0.0387685	0.0246161	0.0062862	9.0071e-05	0.0246161	0.0062862	9.0071e-05	0.0356231	0.850296	0	0	0.000127984	0.0170282	0.0302765	0.0589029	AK6P1	adenylate kinase 6 pseudogene 1	adenylate kinase 6 pseudogene 1	Other	other					TRUE	12	34383313	34403199	19887	100132086	1	0	1	FALSE	FALSE	01-usable_ilmn2entrez.Unique_entrez2pos.Unique_ilmn2pos.Unique	1	831
ILMN_1734276	0.0470671	0.0339964	0.0143974	0.0154505	0.0188483	0.00371344	0.075286	0.0642793	0.00108672	0.0278008	0.0409924	0.0105331	9.95199e-05	0.0409924	0.0105331	9.95199e-05	0.383059	0.535971	0	0	0.000315371	0.0180057	0.0317687	0.0616705	PMEPA1	2210418I02Rik,AW455466,Erg1.2,N4wbp4,prostate transmembrane protein, androgen induced 1,STAG1,TMEPA1,TMEPAI	prostate transmembrane protein, androgen induced 1	Plasma Membrane	other			65112	311676	TRUE	20	56223447	56286591	63145	56937	1	0	1	FALSE	FALSE	01-usable_ilmn2entrez.Unique_entrez2pos.Unique_ilmn2pos.Unique	1	4284
ILMN_1766675	-0.0502301	-0.0300457	0.0139739	0.017224	-0.0776189	-0.0638048	-0.0228412	0.00371341	0.000328732	0.0810699	-0.0422181	0.0108517	0.000100054	-0.0422181	0.0108517	0.000100054	0.828172	0.362802	0	0	0.000347852	0.0180127	0.0317687	0.0616705	CDH6	CAD6,cadherin 6,KCAD,Kidney-cadherin	cadherin 6	Plasma Membrane	other	diagnosis		12563	25409	TRUE	5	31193761	31329252	135492	1004	1	0	1	FALSE	FALSE	01-usable_ilmn2entrez.Unique_entrez2pos.Unique_ilmn2pos.Unique	1	3754
ILMN_1797744	0.0516259	0.0930292	0.0205876	0.0291528	0.0112743	0.0358897	0.0919775	0.150169	0.0121753	0.00142755	0.0654033	0.0168169	0.000100601	0.0671826	0.0200521	0.00080696	1.34583	0.246008	0.256966	0.00022025	0.00121215	0.0180219	0.0317687	0.152051	TPPP3	2700055K07Rik,Ceacam9,CGI-38,mmCGM8,p20,p25gamma,RGD1305061,TPPP/p20,tubulin polymerization-promoting protein family member 3	tubulin polymerization promoting protein family member 3	Cytoplasm	other			67971	291966	TRUE	16	67423709	67427437	3729	51673	1	0	1	FALSE	FALSE	01-usable_ilmn2entrez.Unique_entrez2pos.Unique_ilmn2pos.Unique	1	902
ILMN_1689046	-0.0909695	-0.0664923	0.0291037	0.0279085	-0.148013	-0.121193	-0.0339261	-0.0117917	0.00178437	0.0172173	-0.078218	0.0201436	0.000103166	-0.078218	0.0201436	0.000103166	0.368488	0.543829	0	0	0.00114969	0.0181292	0.0321816	0.0624052	RBM47	9530077J19Rik,FLJ20273,NET18,RGD1359713,RNA binding motif protein 47	RNA binding motif protein 47	Nucleus	other			245945	305340	TRUE	4	40425271	40632927	207657	54502	1	0	1	FALSE	FALSE	01-usable_ilmn2entrez.Unique_entrez2pos.Unique_ilmn2pos.Unique	1	3769
ILMN_1786050	0.0435906	0.0380826	0.0142658	0.0158397	0.0156297	0.00703681	0.0715514	0.0691285	0.00225792	0.0162281	0.0411238	0.0106003	0.000104678	0.0411238	0.0106003	0.000104678	0.0667622	0.796111	0	0	0.000321315	0.0183015	0.0322597	0.0624052	RBBP9	BOG,RB binding protein 9, serine hydrolase,RBBP10,retinoblastoma binding protein 9, serine hydrolase	RB binding protein 9, serine hydrolase	Nucleus	other			26450	29459	TRUE	20	18467183	18477893	10711	10741	1	0	1	FALSE	FALSE	01-usable_ilmn2entrez.Unique_entrez2pos.Unique_ilmn2pos.Unique	1	3703
ILMN_3235775	0.0244588	0.026573	0.00815832	0.0108046	0.0084685	0.00539589	0.0404491	0.0477501	0.00273042	0.0139394	0.0252265	0.00651076	0.000106807	0.0252265	0.00651076	0.000106807	0.0243852	0.875909	0	0	0.000129612	0.0184082	0.0325239	0.0626472	LINC02532	LOC100422737,LOC107986628,LOC553137,long intergenic non-protein coding RNA 2532,RP1 60O191	long intergenic non-protein coding RNA 2532	Other	other					TRUE	6	107165326	107235415	70090	100422737	1	0	1	FALSE	FALSE	01-usable_ilmn2entrez.Unique_entrez2pos.Unique_ilmn2pos.Unique	1	1884
ILMN_3238945	0.0335914	0.0254365	0.0101143	0.0123958	0.0137674	0.00114069	0.0534154	0.0497323	0.000903542	0.0401785	0.0303321	0.00783661	0.000108585	0.0303321	0.00783661	0.000108585	0.259821	0.610243	0	0	0.000180988	0.0186264	0.0326763	0.0626792	ANAPC1	2610021O03Rik,AI047775,AI853536,anaphase promoting complex subunit 1,APC1,AW547281,LOC100134261,LOC100653327,LOC285069,MCPR,TSG24	anaphase promoting complex subunit 1	Nucleus	other			17222	311412	TRUE	2	112523726	112641772	118047	64682	1	0	1	FALSE	FALSE	01-usable_ilmn2entrez.Unique_entrez2pos.Unique_ilmn2pos.Unique	1	475
ILMN_3239378	0.0697428	0.035095	0.0186721	0.0226755	0.0331455	-0.00934902	0.10634	0.079539	0.00019024	0.121647	0.0557425	0.0144141	0.00011009	0.0548077	0.0171584	0.00140214	1.39133	0.238181	0.281261	0.000168823	0.000848863	0.0186843	0.0327442	0.181269	TADA2B	AA474455,ADA2(beta),ADA2(ß),ADA2B,Gm145,MGC21874,RGD1561605,transcriptional adaptor 2B	transcriptional adaptor 2B	Nucleus	peptidase			231151	289717	TRUE	4	7045155	7059678	14524	93624	1	0	1	FALSE	FALSE	01-usable_ilmn2entrez.Unique_entrez2pos.Unique_ilmn2pos.Unique	1	3747
ILMN_3223126	-0.0915419	-0.0435364	0.0246156	0.0256249	-0.139788	-0.0937613	-0.0432953	0.00668845	0.000202868	0.0892972	-0.0685032	0.017752	0.000113894	-0.0680673	0.0239969	0.00456108	1.82527	0.176687	0.452137	0.000520981	0.00162955	0.0189994	0.0334296	0.291437	TYMP	2900072D10Rik,ECGF,ECGF1,GLIOSTATIN,hPD-ECGF,MEDPS1,MNGIE,MTDPS1,PD-ECGF,Pdgfec,thymidine phosphorylase,TP	thymidine phosphorylase	Extracellular Space	growth factor	diagnosis,efficacy,prognosis,response to therapy	tipiracil	72962	315219	TRUE	22	50964180	50968513	4334	1890	1	0	1	FALSE	FALSE	01-usable_ilmn2entrez.Unique_entrez2pos.Unique_ilmn2pos.Unique	1	782
ILMN_3236821	-0.0384051	-0.0313535	0.0126636	0.0129891	-0.0632258	-0.0568121	-0.0135843	-0.00589498	0.00243608	0.0158078	-0.0349687	0.00906741	0.000115009	-0.0349687	0.00906741	0.000115009	0.151099	0.697487	0	0	0.000232697	0.0190109	0.0334296	0.06535	HSPB1P1	heat shock protein family B (small) member 1 pseudogene 1,HSPBL2	heat shock protein family B (small) member 1 pseudogene 1	Other	other					TRUE	9	74622674	74623051	378	653553	1	0	1	FALSE	FALSE	01-usable_ilmn2entrez.Unique_entrez2pos.Unique_ilmn2pos.Unique	1	49
ILMN_1782560	0.0907062	0.0383303	0.0232964	0.032613	0.0450452	-0.0255912	0.136367	0.102252	0.00010045	0.239766	0.0730103	0.0189567	0.000117432	0.0694909	0.0257115	0.00687753	1.70776	0.191276	0.414437	0.000568448	0.00193976	0.0191583	0.0337504	0.34641	CD86	B7,B7-2,B7.2,B70,Cd28l2,CD28LG2,CD86 ANTIGEN,CD86 molecule,CLS1,ETC-1,Gm8528,LAB72,Ly-58,MB7,MB7-2,TS/A-2	CD86 molecule	Plasma Membrane	transmembrane receptor	efficacy,prognosis	abatacept, belatacept, abatacept/methotrexate	12524	56822	TRUE	3	121774208	121839989	65782	942	1	0	1	FALSE	FALSE	01-usable_ilmn2entrez.Unique_entrez2pos.Unique_ilmn2pos.Unique	1	36
ILMN_1651364	0.0332015	0.0300334	0.0100326	0.0152437	0.0135377	0.000155802	0.0528654	0.059911	0.000942416	0.0488181	0.032244	0.00838041	0.000119309	0.032244	0.00838041	0.000119309	0.0301392	0.862175	0	0	0.000235482	0.0192834	0.0339088	0.0667504	PCBD2	2700061N24Rik,DCOH,DCOH2,DCOHM,LOC683319,PHS2,pterin 4 alpha carbinolamine dehydratase/dimerization cofactor of hepatocyte nuclear factor 1 alpha (TCF1) 2,pterin 4 a carbinolamine dehydratase/dimerization cofactor of hepatocyte nuclear factor 1 a (TCF1) 2,pterin-4 alpha-carbinolamine dehydratase 2,pterin-4 a-carbinolamine dehydratase 2	pterin-4 alpha-carbinolamine dehydratase 2	Nucleus	enzyme			72562	685729	TRUE	5	134240809	134298335	57527	84105	1	0	1	FALSE	FALSE	01-usable_ilmn2entrez.Unique_entrez2pos.Unique_ilmn2pos.Unique	1	1592
ILMN_1795338	0.0549657	0.0630896	0.018702	0.0255352	0.0183098	0.0130407	0.0916215	0.113138	0.00330664	0.0135078	0.057802	0.0150881	0.000127639	0.057802	0.0150881	0.000127639	0.0658791	0.797434	0	0	0.000708386	0.0199204	0.0354877	0.0692792	YPEL1	0610009L05Rik,1700016N17Rik,1700019O22Rik,4921520K19Rik,4930511F14Rik,AV118478,CYCLOPHILIN-LIKE,DGL-1,FKSG3,mdgl-1,Ppil2,yippee-like 1	yippee like 1	Nucleus	enzyme			106369	100360867	TRUE	22	22051824	22090122	38299	29799	1	0	1	FALSE	FALSE	01-usable_ilmn2entrez.Unique_entrez2pos.Unique_ilmn2pos.Unique	1	3650
ILMN_2344373	-0.0881962	-0.0505873	0.0257812	0.0250374	-0.138727	-0.0996605	-0.0376651	-0.00151405	0.000629793	0.0433434	-0.0688414	0.0179613	0.000126712	-0.0688892	0.0187978	0.000247575	1.09515	0.295332	0.086886	6.14472e-05	0.00100015	0.0198621	0.0354877	0.0940462	MVP	2310009M24Rik,LRP,major vault protein,VAULT1	major vault protein	Nucleus	other			78388	64681	TRUE	16	29831714	29859359	27646	9961	1	0	1	FALSE	FALSE	01-usable_ilmn2entrez.Unique_entrez2pos.Unique_ilmn2pos.Unique	1	2324
ILMN_1717207	-0.14737	-0.0834626	0.0447622	0.0377538	-0.235104	-0.15746	-0.0596359	-0.00946508	0.00100142	0.027075	-0.110027	0.0288595	0.00013756	-0.110892	0.0316317	0.00045538	1.19105	0.275117	0.160407	0.000327563	0.00288792	0.0208437	0.0376165	0.115441	MMP25	F730048C11RIK,LEUKOLYSIN,matrix metallopeptidase 25,MMP20,MMP20A,MMPL1,MT-MMP 6,MT6-MMP	matrix metallopeptidase 25	Plasma Membrane	peptidase		marimastat	240047		TRUE	16	3095963	3110729	14767	64386	1	0	1	FALSE	FALSE	01-usable_ilmn2entrez.Unique_entrez2pos.Unique_ilmn2pos.Unique	1	3350
ILMN_2226304	0.0514529	0.0383389	0.0152795	0.0206501	0.0215051	-0.00213523	0.0814007	0.078813	0.000765188	0.0633627	0.0468133	0.0122827	0.000138237	0.0468133	0.0122827	0.000138237	0.260615	0.609698	0	0	0.000466612	0.0208594	0.0376165	0.0739281	ANKRD50	AI662170,ankyrin repeat domain 50,E430012K20Rik,LOC684329,LOC688861,mKIAA1223,mKIAA3019,RGD1311665	ankyrin repeat domain 50	Other	other				294988	TRUE	4	125585202	125633886	48685	57182	1	0	1	FALSE	FALSE	01-usable_ilmn2entrez.Unique_entrez2pos.Unique_ilmn2pos.Unique	1	7271
ILMN_1763401	-0.0276332	-0.0235599	0.00843189	0.0120979	-0.0441598	-0.0472717	-0.0111067	0.000151879	0.00105619	0.0514845	-0.0263015	0.00691749	0.000143436	-0.0263015	0.00691749	0.000143436	0.0763012	0.782374	0	0	0.000153764	0.0212357	0.0382182	0.074517	C21orf58	chromosome 21 open reading frame 58	chromosome 21 open reading frame 58	Other	other					TRUE	21	47720339	47743959	23621	54058	1	0	1	FALSE	FALSE	01-usable_ilmn2entrez.Unique_entrez2pos.Unique_ilmn2pos.Unique	1	2149
ILMN_2066124	0.052243	0.0420206	0.0205505	0.0147122	0.011964	0.0131845	0.0925221	0.0708566	0.0110371	0.00430524	0.0454845	0.0119627	0.000143418	0.0454845	0.0119627	0.000143418	0.163593	0.68587	0	0	0.000451682	0.0212357	0.0382182	0.074517	AFG3L2	2310036I02RIK,AFG3 like matrix AAA peptidase subunit 2,AFG3-like AAA ATPase 2,AW260507,Emv66,par,SCA28,SPAX5	AFG3 like matrix AAA peptidase subunit 2	Cytoplasm	peptidase			69597	307350	TRUE	18	12328942	12377307	48366	10939	1	0	1	FALSE	FALSE	01-usable_ilmn2entrez.Unique_entrez2pos.Unique_ilmn2pos.Unique	1	2820
ILMN_3251155	0.0699357	0.0380753	0.01968	0.0222822	0.0313628	-0.00559785	0.108508	0.0817484	0.000384152	0.0874695	0.0559737	0.0147505	0.000147825	0.0557191	0.0158377	0.000434612	1.14854	0.283854	0.129331	6.5641e-05	0.000717772	0.0215896	0.0389816	0.115441	PCBP2	alphaCP-2,AW412548,CP2,hnRNP X,HNRNPE2,HNRPE2,Hnrpx,poly(rC) binding protein 2,a cp2	poly(rC) binding protein 2	Nucleus	other			18521	363005	TRUE	12	53845885	53874945	29061	5094	1	0	1	FALSE	FALSE	01-usable_ilmn2entrez.Unique_entrez2pos.Unique_ilmn2pos.Unique	1	2397
ILMN_1664030	-0.0609105	-0.0297875	0.0168043	0.017807	-0.093847	-0.0646893	-0.0279741	0.00511417	0.000292815	0.0943385	-0.0462499	0.0122215	0.000154145	-0.0459066	0.0155515	0.00315818	1.61582	0.203676	0.381118	0.000184583	0.000684932	0.0217163	0.0394839	0.249675	RAB1B	1110011F09RIK,LOC102555167,RAB1B, member RAS oncogene family,Rab1bl,ras-related protein Rab-1B-like	RAB1B, member RAS oncogene family	Cytoplasm	other			76308	102555167|100126191	TRUE	11	66035996	66044962	8967	81876	1	0	1	FALSE	FALSE	01-usable_ilmn2entrez.Unique_entrez2pos.Unique_ilmn2pos.Unique	1	1491
ILMN_1705746	0.0451875	0.0329529	0.0131715	0.0197768	0.0193714	-0.00580968	0.0710036	0.0717156	0.000607658	0.095637	0.0414282	0.0109627	0.000157448	0.0414282	0.0109627	0.000157448	0.265109	0.606631	0	0	0.000399241	0.0217163	0.0394839	0.0784349	LSG1	5830465I20,AA409273,D16Bwg1547e,large 60S subunit nuclear export GTPase 1,RGD1309089	large 60S subunit nuclear export GTPase 1	Cytoplasm	enzyme			224092	288029	TRUE	3	194361516	194393205	31690	55341	1	0	1	FALSE	FALSE	01-usable_ilmn2entrez.Unique_entrez2pos.Unique_ilmn2pos.Unique	1	2950
ILMN_1706734	0.0563153	0.036398	0.0168193	0.0187932	0.0233493	-0.00043657	0.0892812	0.0732326	0.000820036	0.0527757	0.0474572	0.012533	0.000152738	0.0474572	0.012533	0.000152738	0.623664	0.429689	0	0	0.000449772	0.0217163	0.0394839	0.0782321	ZNF451	4930515K21Rik,4933435G09Rik,AI596398,COASTER,dJ417I1.1,Kiaa0576-hp,KIAA1702,LOC100506156,LOC100509219,mKIAA1702,Zfp451,zinc finger protein 451	zinc finger protein 451	Nucleus	enzyme			98403	316312	TRUE	6	56953767	57035102	81336	26036	1	0	1	FALSE	FALSE	01-usable_ilmn2entrez.Unique_entrez2pos.Unique_ilmn2pos.Unique	1	4786
ILMN_1758679	0.0425606	0.0364035	0.0131083	0.0186112	0.0168683	-7.4408e-05	0.068253	0.0728815	0.0011753	0.0504688	0.040519	0.0107169	0.000156299	0.040519	0.0107169	0.000156299	0.0731565	0.786795	0	0	0.000366426	0.0217163	0.0394839	0.0784349	TMEM168	5730526F17Rik,8430437G11Rik,AI462344,AI504145,RGD1307778,transmembrane protein 168	transmembrane protein 168	Cytoplasm	other			101118	312135	TRUE	7	112402436	112430477	28042	64418	1	0	1	FALSE	FALSE	01-usable_ilmn2entrez.Unique_entrez2pos.Unique_ilmn2pos.Unique	1	2260
ILMN_1815723	0.0453925	0.0244498	0.0127186	0.0148647	0.0204641	-0.00468502	0.0703209	0.0535845	0.000362406	0.0999745	0.0365408	0.00966391	0.0001561	0.0363344	0.0103756	0.000461905	1.146	0.284388	0.1274	2.79386e-05	0.000310136	0.0217163	0.0394839	0.115441	NUP35	2310006I24RIK,5330402E05Rik,AK009187,LOC129401,mitotic phosphoprotein 44,MP-44,NO44,NP44,nucleoporin 35,NUP53	nucleoporin 35	Nucleus	transporter			69482	295692	TRUE	2	183982207	184026411	44205	129401	1	0	1	FALSE	FALSE	01-usable_ilmn2entrez.Unique_entrez2pos.Unique_ilmn2pos.Unique	1	516
ILMN_1803277	-0.0859406	-0.0660155	0.0307562	0.025513	-0.146223	-0.116021	-0.0256585	-0.0160101	0.00521898	0.00968868	-0.0741374	0.0196363	0.000159675	-0.0741374	0.0196363	0.000159675	0.248619	0.618049	0	0	0.00112915	0.021748	0.0396536	0.0784693	MVP	2310009M24Rik,LRP,major vault protein,VAULT1	major vault protein	Nucleus	other			78388	64681	TRUE	16	29831714	29859359	27646	9961	1	0	1	FALSE	FALSE	01-usable_ilmn2entrez.Unique_entrez2pos.Unique_ilmn2pos.Unique	1	2553
ILMN_2406468	0.0537934	0.0275217	0.0152278	0.0154306	0.0239469	-0.00272229	0.08364	0.0577656	0.000415976	0.0744785	0.0408313	0.0108387	0.000165102	0.0407758	0.0131353	0.0019074	1.46855	0.225574	0.319057	0.000110108	0.000488049	0.0222819	0.0406071	0.200818	NFU1	0610006G17Rik,CGI-33,HIRIP,HIRIP5,MMDS1,Nfu,NFU1 iron-sulfur cluster scaffold,NFU1 iron-sulphur cluster scaffold,NifU,NIFUC	NFU1 iron-sulfur cluster scaffold	Cytoplasm	other			56748	297416	TRUE	2	69623244	69666780	43537	27247	1	0	1	FALSE	FALSE	01-usable_ilmn2entrez.Unique_entrez2pos.Unique_ilmn2pos.Unique	1	635
ILMN_1693014	-0.101058	-0.04824	0.0285724	0.0257684	-0.15706	-0.0987461	-0.0450561	0.00226603	0.000409224	0.0611942	-0.0719308	0.0191358	0.000170611	-0.0732066	0.0263696	0.0055002	1.88446	0.169828	0.469344	0.000654672	0.00197264	0.0222819	0.0409406	0.316949	CEBPB	Agp/eb,ANF-1,ANF-2,C/Ebp Beta-Lip,C/Ebp ß-Lip,C/EBP-beta,C/EBP-ß,CCAAT enhancer binding protein beta,CCAAT enhancer-binding protein ß,CCAAT/enhancer binding protein (C/EBP), beta,CCAAT/enhancer binding protein (C/EBP), ß,CCAAT/enhancer binding protein beta,CCAAT/enhancer binding protein ß,CEBP-ß,CRP2,IL-6DBP,NF-IL6,NF-M,TCF5	CCAAT enhancer binding protein beta	Nucleus	transcription regulator			12608	24253	TRUE	20	48807119	48809226	2108	1051	1	0	1	FALSE	FALSE	01-usable_ilmn2entrez.Unique_entrez2pos.Unique_ilmn2pos.Unique	1	1601
ILMN_1701837	-0.0736803	-0.0629648	0.0284771	0.0229721	-0.129495	-0.10799	-0.0178652	-0.0179395	0.00969186	0.00614628	-0.067189	0.0178797	0.000171394	-0.067189	0.0178797	0.000171394	0.0857728	0.769622	0	0	0.000946578	0.0222819	0.0409406	0.0813347	KLHL2	6030411N21Rik,8530402H02Rik,ABP-KELCH,AU020744,kelch-like 2, Mayven,kelch-like family member 2,Klhl2 predicted,LOC100502725,MAV,MAYVEN,RGD1564686	kelch like family member 2	Cytoplasm	other			77113	290692	TRUE	4	166128769	166244307	115539	11275	1	0	1	FALSE	FALSE	01-usable_ilmn2entrez.Unique_entrez2pos.Unique_ilmn2pos.Unique	1	2704
ILMN_1719622	0.0678555	0.0996476	0.0350552	0.0302805	-0.000852788	0.0402978	0.136564	0.158997	0.0529101	0.00100732	0.0860625	0.0229152	0.00017286	0.0860625	0.0229152	0.00017286	0.471036	0.492511	0	0	0.0015173	0.0222819	0.0409406	0.0813347	RABEP1	AI481320,AV213537,AW240603,LOC54190,RAB5EP,rabaptin, RAB GTPase binding effector protein 1,rabaptin-5,rabaptin-5alpha,Rabaptin5 ß,RABPT5	rabaptin, RAB GTPase binding effector protein 1	Cytoplasm	transporter			54189	54190	TRUE	17	5185557	5289659	104103	9135	1	0	1	FALSE	FALSE	01-usable_ilmn2entrez.Unique_entrez2pos.Unique_ilmn2pos.Unique	1	4808
ILMN_2393296	-0.108139	-0.0703543	0.0368797	0.0282186	-0.180423	-0.125663	-0.0358545	-0.0150459	0.00338003	0.0126827	-0.0843069	0.0224108	0.00016864	-0.0843069	0.0224108	0.00016864	0.662057	0.415835	0	0	0.00152481	0.0222819	0.0409406	0.0813347	GK	AI449806,ASTP,D930012N15RIK,Gk-rs1,GK1,GKD,glycerol kinase,glycerol kinase-like 1,GYK,Gykl1	glycerol kinase	Cytoplasm	kinase			14625	291468	TRUE	23	30671464	30749578	78115	2710	1	0	1	FALSE	FALSE	01-usable_ilmn2entrez.Unique_entrez2pos.Unique_ilmn2pos.Unique	1	1543
ILMN_1903568	0.092099	0.0454281	0.0271413	0.0218022	0.0389021	0.00269573	0.145296	0.0881605	0.000696659	0.0372054	0.0637323	0.0169974	0.000177166	0.065964	0.0231669	0.00440868	1.79719	0.180052	0.443577	0.000483094	0.0015402	0.0224846	0.0411975	0.286771	CNIH1	0610007J15,CNIH,CNIL,cornichon family AMPA receptor auxiliary protein 1,TGAM77	cornichon family AMPA receptor auxiliary protein 1	Plasma Membrane	other			12793	289994	TRUE	14	54893646	54908147	14502	10175	1	0	1	FALSE	FALSE	01-usable_ilmn2entrez.Unique_entrez2pos.Unique_ilmn2pos.Unique	1	2763
ILMN_2043845	0.0280352	0.0252303	0.00888785	0.01238	0.010615	0.000965573	0.0454554	0.049495	0.00161866	0.0415605	0.0270812	0.0072199	0.000176192	0.0270812	0.0072199	0.000176192	0.0338742	0.853975	0	0	0.000164231	0.022482	0.0411975	0.0813347	IMPACT	E430016J11RIK,impact RWD domain protein,impact, RWD domain protein,RWDD5	impact RWD domain protein	Cytoplasm	other			16210	497198	TRUE	18	22006608	22033494	26887	55364	1	0	1	FALSE	FALSE	01-usable_ilmn2entrez.Unique_entrez2pos.Unique_ilmn2pos.Unique	1	3142
ILMN_2330948	-0.0466842	-0.0514378	0.0178762	0.0191028	-0.0817216	-0.0888792	-0.0116468	-0.0139963	0.00903385	0.00710844	-0.0489035	0.0130525	0.000179193	-0.0489035	0.0130525	0.000179193	0.0330121	0.855824	0	0	0.000483998	0.0225485	0.0412934	0.0813347	ARF1	ADP-ribosylation factor 1	ADP ribosylation factor 1	Cytoplasm	enzyme			11840	64310	TRUE	1	228270360	228286912	16553	375	1	0	1	FALSE	FALSE	01-usable_ilmn2entrez.Unique_entrez2pos.Unique_ilmn2pos.Unique	1	1481
ILMN_1668312	0.0548128	0.0324228	0.0155985	0.0209033	0.0242398	-0.00854761	0.0853858	0.0733932	0.000446071	0.120835	0.0468045	0.0125014	0.000181161	0.0468045	0.0125014	0.000181161	0.736946	0.390641	0	0	0.000481015	0.0226395	0.0413743	0.0813347	SLC2A9	GLUT9,GLUTX,SLC2a9A,SLC2A9B,solute carrier family 2 (facilitated glucose transporter), member 9,solute carrier family 2 member 9,UAQTL2,URATv1	solute carrier family 2 member 9	Plasma Membrane	transporter			117591	501925	TRUE	4	9772748	10041871	269124	56606	1	0	1	FALSE	FALSE	01-usable_ilmn2entrez.Unique_entrez2pos.Unique_ilmn2pos.Unique	1	1436
ILMN_1691117	-0.0718376	-0.0387735	0.0213538	0.0196465	-0.113691	-0.0772807	-0.0299843	-0.000266294	0.000774299	0.0484378	-0.0539312	0.0144581	0.000191356	-0.0542471	0.0164981	0.00100876	1.29843	0.254501	0.229837	0.000125633	0.000773035	0.0232634	0.0425156	0.164925	DNTTIP1	6430706C13Rik,C20orf167,deoxynucleotidyltransferase terminal interacting protein 1,deoxynucleotidyltransferase, terminal, interacting protein 1,dJ447F3.4,P65,Tdif1	deoxynucleotidyltransferase terminal interacting protein 1	Nucleus	ligand-dependent nuclear receptor			76233	171437	TRUE	20	44420575	44440065	19491	116092	1	0	1	FALSE	FALSE	01-usable_ilmn2entrez.Unique_entrez2pos.Unique_ilmn2pos.Unique	1	1001
ILMN_1708934	-0.174783	-0.156553	0.0633611	0.0621982	-0.298971	-0.278461	-0.0505952	-0.0346446	0.00582405	0.0118583	-0.165499	0.0443862	0.000192533	-0.165499	0.0443862	0.000192533	0.0421567	0.837321	0	0	0.00557429	0.0232634	0.0425156	0.0841912	ADM	Adm precursor,Adrenomedullin,Adrenomedullin precursor,AM,Ap,H39316,RATAP	adrenomedullin	Extracellular Space	other	prognosis,unspecified application		11535	25026	TRUE	11	10326526	10328948	2423	133	1	0	1	FALSE	FALSE	01-usable_ilmn2entrez.Unique_entrez2pos.Unique_ilmn2pos.Unique	1	1295
ILMN_1764188	0.0221606	0.0270268	0.00782984	0.0110312	0.00681412	0.00540578	0.0375071	0.0486479	0.00466716	0.0143064	0.0237909	0.00638494	0.000194469	0.0237909	0.00638494	0.000194469	0.129405	0.71905	0	0	0.000129395	0.0232634	0.0425156	0.0841912	CCDC171	4930418J05Rik,4930473A06Rik,A330015D16Rik,bA536D16.1,bA778P13.1,C9orf93,coiled-coil domain containing 171,LOC100506331,RGD1309931,RGD1560884	coiled-coil domain containing 171	Other	other			320226	502957	TRUE	9	15552871	16062428	509558	203238	1	0	1	FALSE	FALSE	01-usable_ilmn2entrez.Unique_entrez2pos.Unique_ilmn2pos.Unique	1	4213
ILMN_1810805	0.0637224	0.0431912	0.0212319	0.0185679	0.0221079	0.00679806	0.105337	0.0795844	0.00270161	0.0200339	0.0520887	0.013977	0.000193979	0.0520887	0.013977	0.000193979	0.529849	0.46667	0	0	0.000562547	0.0232634	0.0425156	0.0841912	HEATR5B	2010013B10Rik,A230048G03Rik,AV071430,D330050P16Rik,HEAT repeat containing 5B,KIAA1414,mKIAA1414	HEAT repeat containing 5B	Cytoplasm	other			320473	362683	TRUE	2	37208141	37311526	103386	54497	1	0	1	FALSE	FALSE	01-usable_ilmn2entrez.Unique_entrez2pos.Unique_ilmn2pos.Unique	1	6243
ILMN_2132599	-0.129113	-0.0623684	0.0362548	0.0366398	-0.200173	-0.134182	-0.058054	0.00944565	0.000373183	0.0886933	-0.0960934	0.025771	0.000192442	-0.0959511	0.0333718	0.0040375	1.67673	0.195359	0.403602	0.000898999	0.00315008	0.0232634	0.0425156	0.279819	ANKRD22	5430429D21Rik,ankyrin repeat domain 22,D19Ertd675e	ankyrin repeat domain 22	Nucleus	transcription regulator			52024	294093	TRUE	10	90579655	90611731	32077	118932	1	0	1	FALSE	FALSE	01-usable_ilmn2entrez.Unique_entrez2pos.Unique_ilmn2pos.Unique	1	794
ILMN_1810729	0.071848	0.0416765	0.0226275	0.0190295	0.0274982	0.00437856	0.116198	0.0789743	0.00150665	0.0285355	0.0541756	0.0145639	0.000199333	0.0542785	0.0148799	0.000264524	1.04141	0.307494	0.0397621	1.80981e-05	0.000643694	0.023767	0.0432097	0.0940462	UBL3	AW108023,HCG,HCG-1,mmMUB,MUB,PNSC1,ubiquitin-like 3	ubiquitin like 3	Cytoplasm	other			24109	363869	TRUE	13	30338544	30424819	86276	5412	1	0	1	FALSE	FALSE	01-usable_ilmn2entrez.Unique_entrez2pos.Unique_ilmn2pos.Unique	1	3338
ILMN_1697417	0.0344868	0.0142678	0.00915327	0.013024	0.0165464	-0.0112592	0.0524272	0.0397949	0.000167153	0.27318	0.027802	0.00748879	0.000205241	0.0265002	0.0098841	0.00733826	1.61324	0.204037	0.380129	7.76997e-05	0.00028907	0.0241547	0.0433872	0.357205	CEP170P1	centrosomal protein 170 pseudogene 1,CEP170L,FAM68B,KIAA0470L	centrosomal protein 170 pseudogene 1	Other	other					TRUE	4	119437494	119475358	37865	645455	1	0	1	FALSE	FALSE	01-usable_ilmn2entrez.Unique_entrez2pos.Unique_ilmn2pos.Unique	1	200
ILMN_1714444	0.0777466	0.0429806	0.0228654	0.0234378	0.0329304	-0.00295755	0.122563	0.0889188	0.00067946	0.0666738	0.0607933	0.0163669	0.000203685	0.0607448	0.0173788	0.000473464	1.12733	0.288347	0.112945	6.82566e-05	0.000854661	0.0240494	0.0433872	0.115441	KLF12	2700063E05RIK,AI225908,AI315654,AP2REP,B130052C06RIK,D530033K05RIK,HSPC122,Kruppel-like factor 12	Kruppel like factor 12	Nucleus	transcription regulator			16597	306110	TRUE	13	74260148	74742431	482284	11278	1	0	1	FALSE	FALSE	01-usable_ilmn2entrez.Unique_entrez2pos.Unique_ilmn2pos.Unique	1	10251
ILMN_1720484	0.0474784	0.0198452	0.0126454	0.0158249	0.0226935	-0.0111716	0.0722634	0.0508619	0.000176102	0.20973	0.0367098	0.00987881	0.000202389	0.0352997	0.0137192	0.0100817	1.86092	0.172519	0.462632	0.000176632	0.000539944	0.0240238	0.0433872	0.403972	CRTAP	5730529N23Rik,cartilage associated protein,cartilage-associated protein-like,CASP,LEPREL3,LOC100653071,LOC102555086,LOC253263,OI7,P3H5,RGD1565180	cartilage associated protein	Extracellular Space	other			56693	102555086	TRUE	3	33155449	33189264	33816	10491	1	0	1	FALSE	FALSE	01-usable_ilmn2entrez.Unique_entrez2pos.Unique_ilmn2pos.Unique	1	6438
ILMN_1711766	0.0588395	0.0319151	0.0184219	0.0145032	0.0227326	0.00348878	0.0949465	0.0603415	0.00141246	0.0277861	0.0422176	0.0113955	0.000211584	0.0429813	0.0132472	0.00117638	1.31873	0.250819	0.241697	8.76056e-05	0.000512597	0.0245829	0.0443615	0.174613	SKP1	2610043E24Rik,2610206H23Rik,EMC19,OCP-II,OCP2,p19A,p19Skp1,S-phase kinase-associated protein 1,S-phase kinase-associated protein 1A,SKP1A,TCEB1L	S-phase kinase associated protein 1	Nucleus	transcription regulator			21402	287280	TRUE	5	133492081	133512723	20643	6500	1	0	1	FALSE	FALSE	01-usable_ilmn2entrez.Unique_entrez2pos.Unique_ilmn2pos.Unique	1	1774
ILMN_1670695	0.0894715	0.0474099	0.0260726	0.0265692	0.0383692	-0.00466568	0.140574	0.0994855	0.000605604	0.0743459	0.0688374	0.0186092	0.000216359	0.0687514	0.0210285	0.00107759	1.27673	0.258507	0.216752	0.000191736	0.00125099	0.0248991	0.0449939	0.169016	BACH2	BTB and CNC homology, basic leucine zipper transcription factor 2,BTB domain and CNC homolog 2,BTBD25,E030004N02Rik,LOC653299,RGD1562865	BTB domain and CNC homolog 2	Nucleus	transcription regulator			12014	313125	TRUE	6	90636246	91006626	370381	60468	1	0	1	FALSE	FALSE	01-usable_ilmn2entrez.Unique_entrez2pos.Unique_ilmn2pos.Unique	1	8587
ILMN_1697469	0.0678228	0.0408634	0.0224132	0.0176966	0.023893	0.00617805	0.111753	0.0755487	0.00249037	0.0209588	0.0512161	0.0138892	0.000226476	0.0512161	0.0138892	0.000226476	0.891221	0.345147	0	0	0.000576659	0.0255494	0.045563	0.0937216	SRSF6	1210001E11Rik,AI314910,AW146126,B52,HEL-S-91,serine and arginine rich splicing factor 6,serine/arginine-rich splicing factor 6,SFRS6,SRP55	serine and arginine rich splicing factor 6	Nucleus	other			67996	362264	TRUE	20	42086503	42092244	5742	6431	1	0	1	FALSE	FALSE	01-usable_ilmn2entrez.Unique_entrez2pos.Unique_ilmn2pos.Unique	1	3623
ILMN_1782070	-0.132669	-0.0721911	0.0463222	0.0279702	-0.22346	-0.127013	-0.0418771	-0.0173695	0.00419846	0.0098734	-0.0883496	0.0239438	0.000224365	-0.0911578	0.0280593	0.00115912	1.24913	0.26372	0.19944	0.00036473	0.00258627	0.0255494	0.045563	0.173775	NPL	0610033B02Rik,C112,C1orf13,N-acetylneuraminate pyruvate lyase,NAL,NPL1	N-acetylneuraminate pyruvate lyase	Cytoplasm	enzyme			74091	304860	TRUE	1	182758583	182799518	40936	80896	1	0	1	FALSE	FALSE	01-usable_ilmn2entrez.Unique_entrez2pos.Unique_ilmn2pos.Unique	1	992
ILMN_1795822	0.0542141	0.0489829	0.0199903	0.0195325	0.0150332	0.0106992	0.0933951	0.0872665	0.00670586	0.0121723	0.0515379	0.0139706	0.000225112	0.0515379	0.0139706	0.000225112	0.0350342	0.851524	0	0	0.000552341	0.0255494	0.045563	0.0937216	DIS3L	AV340375,DIS3-like exosome 3'-5' exoribonuclease,DIS3L1,RGD1308959	DIS3 like exosome 3'-5' exoribonuclease	Cytoplasm	enzyme			213550	363077	TRUE	15	66585594	66626235	40642	115752	1	0	1	FALSE	FALSE	01-usable_ilmn2entrez.Unique_entrez2pos.Unique_ilmn2pos.Unique	1	3570
ILMN_2222234	-0.0395986	-0.0672102	0.0204033	0.0205092	-0.079589	-0.107408	0.000391914	-0.0270123	0.0522863	0.00105744	-0.0533329	0.0144646	0.000226792	-0.0533329	0.0144646	0.000226792	0.910964	0.339859	0	0	0.000591792	0.0255494	0.045563	0.0937216	PRDX4	AOE 37-2,HEL-S-97n,peroxiredoxin 4,PRX-4,Prx-IV,TRANK	peroxiredoxin 4	Cytoplasm	enzyme			53381	85274	TRUE	23	23682376	23704515	22140	10549	1	0	1	FALSE	FALSE	01-usable_ilmn2entrez.Unique_entrez2pos.Unique_ilmn2pos.Unique	1	775
ILMN_2394250	0.0860289	0.0841744	0.0317531	0.0337193	0.0237928	0.0180845	0.148265	0.150264	0.00676092	0.0125714	0.0851573	0.0231167	0.000229783	0.0851573	0.0231167	0.000229783	0.00160315	0.968062	0	0	0.00151692	0.025591	0.045563	0.0938909	PLEKHA1	AA960558,C920009D07Rik,pleckstrin homology domain containing A1,pleckstrin homology domain containing, family A (phosphoinositide binding specific) member 1,RGD1564153,TAPP1	pleckstrin homology domain containing A1	Cytoplasm	other			101476	361659	TRUE	10	124134093	124191870	57778	59338	1	0	1	FALSE	FALSE	01-usable_ilmn2entrez.Unique_entrez2pos.Unique_ilmn2pos.Unique	1	1240
ILMN_3234157	-0.0269845	-0.0105916	0.00715487	0.0107844	-0.0410081	-0.031729	-0.012961	0.0105459	0.00016465	0.325912	-0.0219743	0.00596206	0.000228088	-0.020774	0.00795224	0.00899234	1.60439	0.205282	0.37671	5.06164e-05	0.00019002	0.025591	0.045563	0.385826	CICP8	capicua transcriptional repressor pseudogene 8,LOC100134459	capicua transcriptional repressor pseudogene 8	Other	other					TRUE	7	56430108	56431935	1828	442676	1	0	1	FALSE	FALSE	01-usable_ilmn2entrez.Unique_entrez2pos.Unique_ilmn2pos.Unique	1	1510
ILMN_1756572	0.0629329	0.0541116	0.0227647	0.0221491	0.0183142	0.0106994	0.107552	0.0975239	0.00571861	0.014586	0.0584014	0.0158749	0.000234297	0.0584014	0.0158749	0.000234297	0.0771357	0.781217	0	0	0.000713339	0.0258921	0.0461006	0.0940462	COQ2	2310002F18Rik,CL640,coenzyme Q2 4-hydroxybenzoate polyprenyltransferase,coenzyme Q2, polyprenyltransferase,COQ10D1,MSA1,PHB:PPT,RGD1306722	coenzyme Q2, polyprenyltransferase	Cytoplasm	enzyme			71883	498332	TRUE	4	84059716	84206286	146571	27235	1	0	1	FALSE	FALSE	01-usable_ilmn2entrez.Unique_entrez2pos.Unique_ilmn2pos.Unique	1	1318
ILMN_1898723	0.100629	0.0473391	0.0280408	0.031949	0.0456687	-0.0152808	0.155588	0.109959	0.000336248	0.13836	0.0774409	0.0210749	0.000238261	0.0761836	0.0265538	0.00411726	1.57152	0.209987	0.363672	0.000516371	0.00200802	0.0260982	0.0465228	0.281818	SLC9A7	A530087D17RIK,NHE-7,SLC9A6,solute carrier family 9 (sodium/hydrogen exchanger), member 7,solute carrier family 9 member A7	solute carrier family 9 member A7	Cytoplasm	transporter			236727		TRUE	23	46458685	46618606	159922	84679	1	0	1	FALSE	FALSE	01-usable_ilmn2entrez.Unique_entrez2pos.Unique_ilmn2pos.Unique	1	3556
ILMN_1760855	0.041072	0.0280149	0.0125238	0.0159931	0.0165253	-0.00333154	0.0656187	0.0593614	0.00104771	0.0798098	0.0361088	0.00986033	0.000250229	0.0361088	0.00986033	0.000250229	0.413178	0.520361	0	0	0.00029177	0.0270089	0.0469775	0.0940462	OCRL	9530014D17RIK,BB143339,INPP5F,LOCR,NPHL2,OCRL, inositol polyphosphate-5-phosphatase,OCRL-1	OCRL, inositol polyphosphate-5-phosphatase	Cytoplasm	phosphatase			320634	317576	TRUE	23	128666712	128726537	59826	4952	1	0	1	FALSE	FALSE	01-usable_ilmn2entrez.Unique_entrez2pos.Unique_ilmn2pos.Unique	1	4802
ILMN_1763837	-0.160534	-0.115272	0.0516779	0.0569528	-0.261823	-0.226899	-0.0592458	-0.00364415	0.00190441	0.0429808	-0.140096	0.0382711	0.000251609	-0.140096	0.0382711	0.000251609	0.346405	0.556155	0	0	0.00418199	0.0270711	0.0469775	0.0940462	ANPEP	AAP,Ala-(Leu-Gly)-Aminopeptidase,Alanine Aminopeptidase,alanyl (membrane) aminopeptidase,alanyl aminopeptidase, membrane,AMINOPEPTIDASE M,Aminopeptidase n,AP-M,AP-N,CD13,GP150,Kidney Aminopeptidase M,KZP,LAP1,P150,PEPN,rAPN	alanyl aminopeptidase, membrane	Plasma Membrane	peptidase	safety,unspecified application	CNGRC peptide-TNF alpha conjugate	16790	81641	TRUE	15	90328125	90358083	29959	290	1	0	1	FALSE	FALSE	01-usable_ilmn2entrez.Unique_entrez2pos.Unique_ilmn2pos.Unique	1	3149
ILMN_1799128	0.0710791	0.0375486	0.0223378	0.0173365	0.027297	0.00356911	0.114861	0.0715281	0.00147207	0.0303379	0.0501531	0.0136957	0.000250289	0.051355	0.0165021	0.00185805	1.40619	0.23569	0.288859	0.000162381	0.000794996	0.0270089	0.0469775	0.200818	SLC30A9	2310024J23Rik,AL024256,BILAPES,C4orf1,GAC63,HUEL,solute carrier family 30 (zinc transporter), member 9,solute carrier family 30 member 9,ZNT9	solute carrier family 30 member 9	Nucleus	transporter			109108	498358	TRUE	4	41992518	42089550	97033	10463	1	0	1	FALSE	FALSE	01-usable_ilmn2entrez.Unique_entrez2pos.Unique_ilmn2pos.Unique	1	3057
ILMN_1810826	0.0361409	0.0249142	0.0113487	0.0129124	0.0138974	-0.000394114	0.0583844	0.0502225	0.00145908	0.0536731	0.0312482	0.00852428	0.000246584	0.0312482	0.00852428	0.000246584	0.426492	0.513715	0	0	0.000208967	0.0268481	0.0469775	0.0940462	NAA35	A330021G12Rik,A330027C19Rik,AI158944,bA379P1.1,C030004C14Rik,EGAP,FLJ22643,MAK10,MAK10P,N(alpha)-acetyltransferase 35, NatC auxiliary subunit,N(a)-acetyltransferase 35, NatC auxiliary subunit,T4a	N(alpha)-acetyltransferase 35, NatC auxiliary subunit	Cytoplasm	other			78689	64472	TRUE	9	88556056	88641269	85214	60560	1	0	1	FALSE	FALSE	01-usable_ilmn2entrez.Unique_entrez2pos.Unique_ilmn2pos.Unique	1	1986
ILMN_2094875	0.0634583	0.0453555	0.0190508	0.0281289	0.0261187	-0.00977724	0.100798	0.100488	0.000872388	0.106835	0.0577658	0.0157737	0.000250088	0.0577658	0.0157737	0.000250088	0.283936	0.594133	0	0	0.000816123	0.0270089	0.0469775	0.0940462	ABCB1	ABC20,Abcb1a,Abcb4,ATP binding cassette subfamily B member 1,ATP binding cassette subfamily B member 1A,ATP-binding cassette, sub-family B (MDR/TAP), member 1A,CD243,CLCS,Evi32,GP170,MDR1,Mdr1a,Mdr3,P-GLYCOPROTEIN,P-GP,Pgy-3,PGY1	ATP binding cassette subfamily B member 1	Plasma Membrane	transporter	efficacy,prognosis,response to therapy	dofequidar, HM-30181, tariquidar, OC 144-093, valspodar, eicosapentenoic acid	18671	170913	TRUE	7	87133178	87342638	209461	5243	1	0	1	FALSE	FALSE	01-usable_ilmn2entrez.Unique_entrez2pos.Unique_ilmn2pos.Unique	1	4805
ILMN_2342271	0.0472963	0.0320913	0.0137352	0.0232031	0.0203753	-0.0133868	0.0742172	0.0775694	0.000579845	0.166573	0.0433508	0.0118196	0.000244726	0.0433508	0.0118196	0.000244726	0.317991	0.572818	0	0	0.000514094	0.0267259	0.0469775	0.0940462	BCL11A	2810047E18Rik,B cell CLL/lymphoma 11A (zinc finger protein),B-cell CLL/lymphoma 11A,BCL11A-L,BCL11a-M,BCL11A-S,BCL11A-XL,CTIP1,D930021L15RIK,DILOS,EVI9,HBFQTL5,KIAA1809,LOC100503813,mKIAA1809,ZNF856	B cell CLL/lymphoma 11A	Nucleus	transcription regulator			14025	305589	TRUE	2	60678301	60780632	102332	53335	1	0	1	FALSE	FALSE	01-usable_ilmn2entrez.Unique_entrez2pos.Unique_ilmn2pos.Unique	1	520
ILMN_1656486	0.0526596	0.0301495	0.0152743	0.0199934	0.0227219	-0.00903759	0.0825972	0.0693365	0.000571037	0.131509	0.0443636	0.0121376	0.000257126	0.0443636	0.0121376	0.000257126	0.800431	0.370964	0	0	0.000447627	0.0273872	0.0473828	0.0940462	DNAJC10	1200006L06Rik,D2Ertd706e,DnaJ heat shock protein family (Hsp40) member C10,ERdj5,JPDI,MTHr,PDIA19	DnaJ heat shock protein family (Hsp40) member C10	Cytoplasm	enzyme			66861	295690	TRUE	2	183580705	183644751	64047	54431	1	0	1	FALSE	FALSE	01-usable_ilmn2entrez.Unique_entrez2pos.Unique_ilmn2pos.Unique	1	3478
ILMN_1836776	0.0444973	0.0236804	0.0123593	0.0239478	0.0202731	-0.0232573	0.0687214	0.0706181	0.000321576	0.322616	0.0401189	0.0109829	0.000259337	0.0401189	0.0109829	0.000259337	0.596687	0.439845	0	0	0.000513535	0.027489	0.0473828	0.0940462	MPRIP	9530046C02,AA536749,AI647711,C76423,Gm34094,LOC100507087,M-RIP,mKIAA0864,myosin phosphatase Rho interacting protein,p116Rip,Rb109,RHOIP3,RIP3	myosin phosphatase Rho interacting protein	Cytoplasm	other			26936	116504	TRUE	17	16945751	17095961	150211	23164	1	0	1	FALSE	FALSE	01-usable_ilmn2entrez.Unique_entrez2pos.Unique_ilmn2pos.Unique	1	1907
ILMN_2327203	0.0427713	0.0199369	0.0118112	0.0159044	0.0196214	-0.0112356	0.0659213	0.0511094	0.000296727	0.209911	0.0346544	0.00948235	0.00025756	0.0338382	0.0111437	0.00239322	1.3286	0.249055	0.247326	6.44795e-05	0.000368694	0.0273872	0.0473828	0.223159	POT1	1500031H18Rik,AI851169,CMM10,GLM9,HPOT1,Pot1a,protection of telomeres 1,protection of telomeres 1A	protection of telomeres 1	Nucleus	other	diagnosis,disease progression		101185	500054	TRUE	7	124462439	124570036	107598	25913	1	0	1	FALSE	FALSE	01-usable_ilmn2entrez.Unique_entrez2pos.Unique_ilmn2pos.Unique	1	1394
ILMN_1680314	-0.077273	-0.0572212	0.0291981	0.0223166	-0.134501	-0.100962	-0.0200448	-0.0134806	0.00815216	0.0103676	-0.0646155	0.0177307	0.000268148	-0.0646155	0.0177307	0.000268148	0.297712	0.58532	0	0	0.000954989	0.027489	0.0474454	0.0940462	TXN	ADF,AW550880,EOSINOPHIL CYTOTOXICITY FACTOR,thioredoxin,Thioredoxin-1,TRDX,TRX,TRX1,Txn1	thioredoxin	Cytoplasm	enzyme	efficacy,unspecified application	PX-12	22166	116484	TRUE	9	113006091	113018919	12829	7295	1	0	1	FALSE	FALSE	01-usable_ilmn2entrez.Unique_entrez2pos.Unique_ilmn2pos.Unique	1	43
ILMN_1757877	-0.0758018	-0.0449811	0.0247881	0.0204311	-0.124386	-0.0850261	-0.0272172	-0.00493614	0.00224006	0.0277121	-0.0574491	0.015766	0.000268567	-0.0574491	0.015766	0.000268567	0.920567	0.337326	0	0	0.000729648	0.027489	0.0474454	0.0940462	HCFC1R1	haematopoietic pbx interacting,host cell factor C1 regulator 1,host cell factor C1 regulator 1 (XPO1-dependent),HPIP	host cell factor C1 regulator 1	Nucleus	other			353502	287097	TRUE	16	3072620	3074286	1667	54985	1	0	1	FALSE	FALSE	01-usable_ilmn2entrez.Unique_entrez2pos.Unique_ilmn2pos.Unique	1	657
ILMN_1777881	-0.080293	-0.0598577	0.0317215	0.0223931	-0.142467	-0.103748	-0.0181189	-0.0159673	0.0113884	0.00753735	-0.0666543	0.018294	0.000268955	-0.0666543	0.018294	0.000268955	0.276981	0.598687	0	0	0.00106611	0.027489	0.0474454	0.0940462	TSPAN17	2210021G21RIK,AI047581,FBX23,FBXO23,GHB-R,MGC14859,tetraspanin 17,TM4SF17	tetraspanin 17	Other	enzyme			74257	306771	TRUE	5	176074387	176086058	11672	26262	1	0	1	FALSE	FALSE	01-usable_ilmn2entrez.Unique_entrez2pos.Unique_ilmn2pos.Unique	1	2514
ILMN_1808584	0.0549975	0.0309869	0.0164714	0.0174833	0.0227136	-0.00328048	0.0872814	0.0652542	0.000847792	0.0763188	0.0437072	0.0119888	0.000266705	0.0437072	0.0119888	0.000266705	0.999201	0.317504	0	0	0.000407982	0.027489	0.0474454	0.0940462	COX20	2310005N03Rik,COX20 cytochrome C oxidase assembly factor,cytochrome c oxidase assembly factor COX20,cytochrome c oxidase assembly protein 20,FAM36A,RGD1309105	cytochrome c oxidase assembly factor COX20	Cytoplasm	other			66359	289278	TRUE	1	244998607	245008364	9758	116228	1	0	1	FALSE	FALSE	01-usable_ilmn2entrez.Unique_entrez2pos.Unique_ilmn2pos.Unique	1	2341
ILMN_2168564	0.0325452	0.0275718	0.00983311	0.0177554	0.0132723	-0.00722883	0.0518181	0.0623723	0.000941131	0.120409	0.0313779	0.00860205	0.000264581	0.0313779	0.00860205	0.000264581	0.0600451	0.806425	0	0	0.000291289	0.027489	0.0474454	0.0940462	KLHL14	6330403N15Rik,AI785250,kelch-like 14,kelch-like family member 14,printor,RGD1566178	kelch like family member 14	Cytoplasm	other			225266	364823	TRUE	18	30252635	30352973	100339	57565	1	0	1	FALSE	FALSE	01-usable_ilmn2entrez.Unique_entrez2pos.Unique_ilmn2pos.Unique	1	3918
ILMN_1796245	-0.0644175	-0.0639989	0.02559	0.0243961	-0.114574	-0.111815	-0.0142611	-0.0161825	0.0118468	0.00872912	-0.0641982	0.0176576	0.000277207	-0.0641982	0.0176576	0.000277207	0.000140205	0.990553	0	0	0.000883897	0.0279641	0.048253	0.0951366	DNASE2	deoxyribonuclease 2, lysosomal,deoxyribonuclease II alpha,deoxyribonuclease II a,DNASE II,Dnase ii, lysosomal,DNASE2A,DNL,DNL2	deoxyribonuclease 2, lysosomal	Cytoplasm	enzyme			13423	171575	TRUE	19	12986024	12992334	6311	1777	1	0	1	FALSE	FALSE	01-usable_ilmn2entrez.Unique_entrez2pos.Unique_ilmn2pos.Unique	1	1880
ILMN_1821176	0.0783338	0.0508865	0.0264823	0.0225532	0.0264285	0.00668229	0.130239	0.0950907	0.00311058	0.0240726	0.0624249	0.0171703	0.000277305	0.0624249	0.0171703	0.000277305	0.62263	0.430072	0	0	0.00085557	0.0279641	0.048253	0.0951366	RNF125	4930553F04RIK,FLJ20456,ring finger protein 125,TNORS,TRAC1	ring finger protein 125	Cytoplasm	enzyme				361296	TRUE	18	29598444	29670718	72275	54941	1	0	1	FALSE	FALSE	01-usable_ilmn2entrez.Unique_entrez2pos.Unique_ilmn2pos.Unique	1	507
ILMN_1665655	0.0390416	0.0463996	0.0145595	0.0188529	0.010505	0.0094479	0.0675781	0.0833513	0.00734771	0.0138724	0.0417905	0.0115233	0.000287157	0.0417905	0.0115233	0.000287157	0.0954165	0.757401	0	0	0.00040122	0.0282354	0.0490476	0.095607	CTDSPL2	CTD (carboxy-terminal domain, RNA polymerase II, polypeptide A) small phosphatase like 2,CTD small phosphatase like 2,D2Ertd485e,HSPC058,HSPC129,RGD1309219,SCP4	CTD small phosphatase like 2	Nucleus	phosphatase			329506	311368	TRUE	15	44719526	44819971	100446	51496	1	0	1	FALSE	FALSE	01-usable_ilmn2entrez.Unique_entrez2pos.Unique_ilmn2pos.Unique	1	2661
ILMN_2310909	-0.0570671	-0.0402875	0.0177519	0.0227318	-0.0918609	-0.0848418	-0.0222733	0.00426671	0.00131474	0.0763294	-0.0507106	0.0139911	0.000289542	-0.0507106	0.0139911	0.000289542	0.338462	0.560718	0	0	0.000588217	0.028305	0.0490476	0.095607	ATP2A3	ATP2A3 isoform D,ATPase sarcoplasmic/endoplasmic reticulum Ca2+ transporting 3,ATPase, Ca++ transporting, ubiquitous,Calcium pump 3,SERCA3,SERCA3 6.5 kb,SERCA3 8 kb,SERCA3 9 kb,SERCA3b,SERCAPLIM430	ATPase sarcoplasmic/endoplasmic reticulum Ca2+ transporting 3	Cytoplasm	transporter			53313	25391	TRUE	17	3827162	3867757	40596	489	1	0	1	FALSE	FALSE	01-usable_ilmn2entrez.Unique_entrez2pos.Unique_ilmn2pos.Unique	1	4248
ILMN_2410406	0.0251895	0.0167853	0.00758923	0.0104992	0.0103146	-0.00379314	0.0400644	0.0373638	0.000910254	0.109844	0.0223053	0.00615064	0.000287277	0.0223053	0.00615064	0.000287277	0.420845	0.516515	0	0	0.000118674	0.0282354	0.0490476	0.095607	AKAP7	6430401D08,A kinase (PRKA) anchor protein 7,A-kinase anchoring protein 7,AI662165,AKAP15,AKAP18,AKAP18d,BB170514	A-kinase anchoring protein 7	Plasma Membrane	other			432442	361458	TRUE	6	131446837	131604674	157838	9465	1	0	1	FALSE	FALSE	01-usable_ilmn2entrez.Unique_entrez2pos.Unique_ilmn2pos.Unique	1	799
ILMN_3187689	0.0219202	0.0181104	0.0068647	0.0103874	0.00846543	-0.00224888	0.0353751	0.0384696	0.00141643	0.0812279	0.0207621	0.00572705	0.000288661	0.0207621	0.00572705	0.000288661	0.0936326	0.759609	0	0	0.000109617	0.028295	0.0490476	0.095607	CAPN8	calpain 8,CL-2',Cls4,LOC644151,nCL-2,nCL-2'	calpain 8	Cytoplasm	peptidase			170725	170808	TRUE	1	223714971	223853435	138465	388743	1	0	1	FALSE	FALSE	01-usable_ilmn2entrez.Unique_entrez2pos.Unique_ilmn2pos.Unique	1	1303
ILMN_1758642	0.0366145	0.02896	0.0119963	0.0145318	0.0131018	0.000477738	0.0601272	0.0574422	0.00228402	0.0462819	0.0335122	0.00925125	0.000291822	0.0335122	0.00925125	0.000291822	0.165008	0.684587	0	0	0.000251082	0.0283093	0.0491086	0.095607	BAIAP2-DT	BAIAP2 divergent transcript,BAIAP2-AS1,FLJ90757	BAIAP2 divergent transcript	Other	other					TRUE	17	79002932	79008518	5587	440465	1	0	1	FALSE	FALSE	01-usable_ilmn2entrez.Unique_entrez2pos.Unique_ilmn2pos.Unique	1	1518
																							Unique Genes:		145

## Sheet: SupTable6
Supplementary Table 6: Significantly enriched pathways based on Disease Ontology
Terms significantly (based on adjusted p-value) associated with change in ABI
ID	Description	setSize	enrichmentScore	NES	pvalue	p.adjust	qvalues	rank	leading_edge	core_enrichment
DOID:12365	malaria	102	-0.473002	-2.14612	1.51325e-07	3.44012e-05	2.83004e-05	3380	tags=36%, list=15%, signal=31%	4842/114609/2994/653361/3383/7099/4282/2995/2936/2056/6948/7124/5743/8876/2993/7916/2057/3606/7450/823/4233/7133/3553/3659/3043/2212/4615/6708/728/7097/1118/3454/3240/1378/3046/7132/7096
DOID:10591	pre-eclampsia	270	-0.355475	-1.85048	8.3394e-08	3.44012e-05	2.83004e-05	4235	tags=29%, list=19%, signal=24%	2167/64073/2150/1028/8862/7010/943/155/8858/3163/94025/353189/5742/1462/3623/6866/4842/183/114131/4838/7035/3491/6648/5654/3934/3383/7099/1361/4282/7448/729230/796/2147/4868/7376/118/7124/5743/23564/9370/187/2689/3625/1909/8038/3606/3976/9166/6890/56729/56977/4982/7450/3135/64167/10673/3291/3315/2492/3640/6510/3484/4318/6403/1647/811/383/7097/3240/2153/3460/5008/133/666/9021/5595/366/8291
DOID:104	bacterial infectious disease	253	-0.356449	-1.84783	1.36286e-07	3.44012e-05	2.83004e-05	3031	tags=25%, list=13%, signal=22%	3934/3383/4322/7099/4282/6441/27087/5698/9235/56654/796/3683/6622/6772/710/7100/5329/639/7124/8288/5743/6556/29126/246778/6348/3606/7369/6890/4982/7450/3431/4814/7133/156/1154/1510/3553/6583/3659/8717/26227/7076/2212/29108/4318/2358/4615/728/7097/1118/3240/1378/3661/634/10211/5008/375/9021/7132/23643/2209/5595/7096/597
DOID:2789	parasitic protozoa infectious disease	122	-0.428166	-2.01378	9.77249e-07	0.000166621	0.000137072	3440	tags=34%, list=15%, signal=29%	5027/4842/114609/2994/653361/3383/7099/4282/2995/2936/2056/6948/1508/7124/5743/6556/8876/2993/7916/2057/3606/7450/3135/823/4233/7133/4880/3553/3659/3043/2212/4615/6708/728/7097/1118/3454/3240/1378/3046/7132/7096
DOID:1398	parasitic infectious disease	145	-0.397595	-1.91146	2.04899e-06	0.000279483	0.000229919	3440	tags=32%, list=15%, signal=27%	5027/4842/114609/2994/653361/3383/7099/4282/2995/2936/2056/6948/1508/7124/5743/6556/8876/2993/7916/2057/6348/3606/6890/7450/3135/823/4233/7133/836/4880/3553/3659/3043/2212/4615/6708/728/7097/1118/3454/3240/1378/3046/7132/5595/7096
DOID:0050338	primary bacterial infectious disease	221	-0.344468	-1.76433	8.02276e-06	0.00091192	0.000750198	3031	tags=25%, list=13%, signal=22%	3934/3383/4322/7099/4282/6441/27087/5698/9235/56654/796/3683/6622/7100/5329/639/7124/8288/5743/6556/29126/246778/6348/3606/6890/4982/7450/3431/4814/7133/1154/1510/3553/6583/3659/8717/26227/2212/29108/4318/728/7097/1118/3240/1378/3661/634/10211/375/9021/7132/23643/2209/7096/597
DOID:2214	inherited blood coagulation disease	25	-0.668372	-2.21662	1.42372e-05	0.00138711	0.00114111	3219	tags=44%, list=14%, signal=38%	4043/2811/3690/2147/2162/7450/2815/1378/2153/5627/3674
DOID:120	female reproductive organ cancer	444	-0.272274	-1.50714	1.79564e-05	0.00153078	0.00125931	3824	tags=25%, list=17%, signal=21%	94025/7516/5564/3630/56413/627/283/1462/3623/9212/5027/7298/1029/2034/672/2919/3491/10103/4314/6648/3934/658/822/7052/4322/57016/4282/7448/7122/112939/11012/3690/5268/10023/2149/1956/4254/2649/2896/1950/4854/10000/5329/57535/7124/5317/5743/1843/2689/3036/57018/2118/10011/3855/430/3356/10643/1909/8837/6277/90780/3606/3976/9166/7039/3643/56946/7295/4233/3291/6590/3315/7133/7849/836/5359/1026/2492/6…
DOID:1602	lymphadenitis	57	-0.503934	-2.03084	2.66703e-05	0.00181892	0.00149635	3399	tags=40%, list=15%, signal=34%	8651/7917/4314/3082/4322/7099/4282/3107/121278/7124/6556/7916/3606/56729/3135/836/3553/4318/6279/6283/133/9021/6280
DOID:9942	lymph node disease	57	-0.503934	-2.03084	2.66703e-05	0.00181892	0.00149635	3399	tags=40%, list=15%, signal=34%	8651/7917/4314/3082/4322/7099/4282/3107/121278/7124/6556/7916/3606/56729/3135/836/3553/4318/6279/6283/133/9021/6280
DOID:75	lymphatic system disease	97	-0.419044	-1.88027	3.17228e-05	0.00196681	0.00161801	3156	tags=33%, list=14%, signal=29%	7917/4314/3082/4322/7099/4282/3107/121278/4254/3683/7124/6556/7916/3680/8772/8837/3606/57165/56729/3135/4233/6721/836/3553/4318/1118/6279/2629/6283/133/9021/6280
DOID:700	mitochondrial metabolism disease	18	0.715703	2.11449	7.24771e-05	0.00290761	0.00239197	4885	tags=78%, list=22%, signal=61%	10128/617/4724/11232/29078/522/4719/79133/6427/6647/91942/51103/5428/4151
DOID:13378	Kawasaki disease	53	-0.499536	-1.97762	6.41811e-05	0.00290761	0.00239197	3399	tags=40%, list=15%, signal=34%	7917/4314/3082/4322/7099/4282/3107/121278/7124/6556/7916/3606/56729/3135/836/3553/4318/6279/6283/133/6280
DOID:2218	blood platelet disease	92	-0.40719	-1.80696	7.23715e-05	0.00290761	0.00239197	3038	tags=28%, list=13%, signal=25%	161882/3934/7066/3383/54790/7099/2811/1361/7173/2056/3690/2149/8038/3606/2623/7450/10673/23189/2815/2212/6403/8743/2153/6484/133/3674
DOID:1247	blood coagulation disease	174	-0.34417	-1.7111	6.9253e-05	0.00290761	0.00239197	3328	tags=25%, list=15%, signal=21%	183/4043/161882/3934/3082/7066/3383/54790/7099/2811/1361/7173/2056/3690/2149/2147/4854/8930/2162/8038/3606/2623/7450/10673/4233/23189/836/9103/3553/2815/2212/4318/6403/3611/7097/8743/1378/2153/5627/6484/4851/133/3674
DOID:1936	atherosclerosis	332	-0.285468	-1.5173	6.8816e-05	0.00290761	0.00239197	5207	tags=32%, list=23%, signal=25%	64805/3479/1559/4973/6532/5806/9572/966/3586/58157/387/64241/8398/114882/145264/2309/5029/10014/1557/1028/58191/8639/4317/215/8651/9536/3630/1071/10365/1889/8993/3480/1029/4035/183/7035/2919/4314/6648/3931/3082/822/3383/1374/57016/7099/1361/4282/729230/9235/8764/9507/3690/1508/8399/2147/6037/9446/2896/1950/84842/5329/116519/7124/91543/5743/9370/55911/3183/1535/3693/1593/4055/3606/5320/90952/706/5…
DOID:2348	arteriosclerotic cardiovascular disease	333	-0.284895	-1.51222	6.90671e-05	0.00290761	0.00239197	5207	tags=32%, list=23%, signal=25%	64805/3479/1559/4973/6532/5806/9572/966/3586/58157/387/64241/8398/114882/145264/2309/5029/10014/1557/1028/58191/8639/4317/215/8651/9536/3630/1071/10365/1889/8993/3480/1029/4035/183/7035/2919/4314/6648/3931/3082/822/3383/1374/57016/7099/1361/4282/729230/9235/8764/9507/3690/1508/8399/2147/6037/9446/2896/1950/84842/5329/116519/7124/91543/5743/9370/55911/3183/1535/3693/1593/4055/3606/5320/90952/706/5…
DOID:6000	congestive heart failure	219	-0.320141	-1.6359	9.47973e-05	0.00359176	0.00295479	4110	tags=29%, list=18%, signal=24%	8862/58191/155/7276/3077/94025/283/3752/147/4842/11167/3934/3082/3383/4322/134/7099/7137/6548/6439/7122/729230/796/7168/494335/6910/6772/10699/7082/2869/7124/26471/1050/9370/6722/1535/1843/10266/10411/1909/8837/3606/1489/56729/4982/9759/7450/10398/116844/4880/3910/81622/1910/623/8996/682/3484/4318/57190/2281/489/133/7132
DOID:654	overnutrition	316	-0.28615	-1.50866	0.000106462	0.00363034	0.00298653	4337	tags=28%, list=19%, signal=23%	5087/7421/6678/6564/2167/109/8862/10886/155/7276/54/6357/64102/3630/1071/4217/627/3480/3623/5105/1029/183/4314/6648/3934/3082/3383/3098/10999/7099/364/4282/6441/1066/150/9965/8764/796/2587/2852/2896/8431/7376/7124/1050/9370/9927/6272/65018/1843/7916/3625/3356/3606/1489/1052/3060/56729/4982/3670/2222/3643/4128/2641/3291/6752/7133/156/3949/3553/3640/239/57104/9575/9672/3484/4318/6403/7097/3240/3485…
DOID:2349	arteriosclerosis	344	-0.275188	-1.46993	0.000106462	0.00363034	0.00298653	3795	tags=31%, list=17%, signal=27%	64805/3479/1559/4973/6532/5806/9572/966/3586/58157/387/64241/8398/114882/145264/2309/5029/10014/1557/1028/58191/8639/4317/215/8651/9536/3630/1071/10365/1889/8993/3480/1029/4035/183/7035/2919/4314/6648/3931/3082/822/199/3383/1374/57016/7099/1361/4282/729230/9235/8764/9507/3690/1508/8399/2147/6037/9446/2896/1950/84842/5329/116519/7124/65997/91543/5743/9370/55911/3183/1535/3693/1593/4055/3606/5320/9…
DOID:3459	breast carcinoma	379	-0.270797	-1.46543	0.000134251	0.00435997	0.00358676	2536	tags=18%, list=11%, signal=16%	5618/3690/5268/2149/1956/4751/10133/1874/140885/5329/1958/7124/5743/2633/50619/6722/65018/2689/64766/3855/10553/1909/2932/5337/6850/90780/3976/6776/9166/84951/354/2263/4982/6624/7295/4128/4233/10217/890/7133/836/1026/6997/3553/8996/1788/3014/25855/6286/4318/54998/9232/1647/6777/2120/1620/8743/3485/6282/1604/6279/634/5008/5829/101/9021/1890/5595/6280
DOID:403	mouth disease	177	-0.329134	-1.64024	0.000180335	0.00559039	0.00459898	4470	tags=32%, list=20%, signal=26%	1277/4057/4953/7421/6678/2150/1278/332/286077/4317/1029/183/121512/4314/3934/3082/7052/4322/7099/6441/729230/9235/5083/5024/7124/5743/9641/9927/1535/9313/54757/1977/6348/3606/4982/840/360203/4589/10673/6590/836/10970/3553/7076/2212/103/4318/7097/2357/3454/8743/6279/27183/5008/133/1051
DOID:5844	myocardial infarction	270	-0.293207	-1.52633	0.000246261	0.00730218	0.00600719	3331	tags=22%, list=15%, signal=19%	1158/183/7035/56606/4314/3934/3082/3383/7099/2811/7137/1361/4282/10273/7122/729230/2056/796/3690/221458/2149/2147/6670/5329/440823/116519/151/118/7124/5743/9370/6272/3699/9208/2162/3606/56729/4982/7450/2641/2161/6721/7133/3553/3783/2212/3484/4318/6403/383/7097/1509/3240/2153/133/3674/101/10221/5595/6280
DOID:114	heart disease	498	-0.255851	-1.43193	0.000266761	0.00758046	0.00623613	5435	tags=32%, list=24%, signal=24%	4312/2944/3559/4192/718/11188/4000/51778/3479/1559/28/834/6532/5806/7138/4624/6444/6310/3119/3586/4607/51206/64241/7273/1605/57158/10014/4723/4057/10272/5446/652/2167/1756/4629/332/8862/58191/155/4317/7276/3077/94025/3630/438/1071/283/11155/3480/3752/147/2657/4842/1029/183/11167/3554/7035/5308/4314/51129/3934/3082/4634/3383/4322/134/90/7099/2811/7137/1361/4282/11277/6548/953/6439/7122/729230/2056…
DOID:9471	meningitis	26	-0.588566	-1.968	0.000284346	0.00759905	0.00625142	3260	tags=46%, list=14%, signal=40%	114609/3082/3383/4282/409/2633/10673/836/4318/7097/8743/4851
DOID:9970	obesity	307	-0.282277	-1.48845	0.0002897	0.00759905	0.00625142	4337	tags=27%, list=19%, signal=22%	5087/7421/6678/6564/2167/109/8862/10886/155/7276/54/6357/64102/3630/1071/4217/627/3480/3623/5105/1029/4314/6648/3934/3082/3383/3098/10999/7099/364/4282/6441/1066/150/9965/8764/796/2587/2852/2896/8431/7376/7124/1050/9370/9927/6272/65018/7916/3625/3356/3606/1052/3060/56729/4982/3670/2222/3643/4128/2641/3291/6752/7133/156/3949/3553/3640/239/57104/9575/9672/4318/6403/7097/3240/3485/6279/133/1051/9021…
DOID:2213	hemorrhagic disease	146	-0.347383	-1.67263	0.000312573	0.00789536	0.00649518	3038	tags=25%, list=13%, signal=22%	161882/3934/3082/7066/3383/54790/7099/2811/1361/7173/2056/3690/2149/4854/8930/8038/3606/2623/7450/10673/4233/23189/836/9103/3553/2815/2212/4318/6403/3611/7097/8743/2153/6484/4851/133/3674
DOID:374	nutrition disease	331	-0.275556	-1.46502	0.000384359	0.00936189	0.00770163	4337	tags=27%, list=19%, signal=22%	5087/7421/6678/6564/2167/109/8862/10886/155/7276/6343/54/6357/64102/3630/1071/4217/627/3480/3623/5105/1029/183/4314/6648/3934/3082/3383/3098/10999/7099/364/4282/6441/1066/150/9965/8764/796/2587/2852/2896/8431/7376/7124/1050/9370/9927/6272/65018/1843/10560/7916/3625/3356/3606/1489/1052/3060/56729/4982/3670/2222/3643/4128/2641/3291/6752/7133/156/3949/3553/3640/239/57104/9575/9672/3484/4318/6403/709…
DOID:3393	coronary artery disease	336	-0.268417	-1.42755	0.000431105	0.0101384	0.00834044	5435	tags=31%, list=24%, signal=24%	4312/2944/4192/5696/718/64805/3479/1559/7408/4973/28/7919/6532/5806/22937/7138/3586/51206/64241/5029/1557/5446/2167/1028/8862/58191/4317/3077/1071/5742/627/283/1029/1158/183/7035/56606/4314/6648/51129/3934/3082/3383/7099/2811/7137/1361/4282/6441/10273/7122/729230/2056/84735/796/3690/221458/2149/2147/3683/6670/5329/440823/116519/151/118/7124/5743/9370/6272/1535/3699/9208/2162/3606/56729/8850/4982/…
DOID:74	hematopoietic system disease	455	-0.250979	-1.39381	0.000525633	0.0119494	0.00983026	3118	tags=20%, list=14%, signal=17%	629/1438/998/161882/3934/3082/7066/8444/3383/54790/5620/7099/2811/1361/4282/7173/56852/2056/6948/3690/2149/4254/2147/53947/140885/4854/5610/3965/1958/545/7124/1441/759/1050/6556/1843/10560/8930/2993/81693/2057/1633/2162/8038/5296/3606/6776/1052/6036/2623/4982/7450/823/10673/212/4233/6320/23189/7133/836/1026/9103/3553/2815/3043/2212/4318/54583/6708/1727/6403/3611/2120/5777/7097/8743/1378/2153/5627…
DOID:2723	dermatitis	182	-0.308479	-1.54106	0.000643146	0.0141492	0.01164	4472	tags=30%, list=20%, signal=24%	1475/117159/4057/2261/3440/5173/2150/6369/79924/3077/6357/627/10850/114609/2171/5553/3730/3383/7099/387129/4282/9235/8764/796/3690/85480/4254/4804/339345/6037/4650/5329/7124/8288/1233/3356/3606/3976/3713/6036/3315/836/1026/1510/3553/11251/7076/4318/2358/6403/7097/6282/5008/602/597
DOID:1588	thrombocytopenia	66	-0.415784	-1.73904	0.00072112	0.0153689	0.0126433	4299	tags=33%, list=19%, signal=27%	7454/4352/1028/7456/161882/7066/3383/7099/7173/3690/2149/8038/3606/2623/7450/10673/2212/8743/2153/6484/133/3674
DOID:11613	hyperandrogenism	25	-0.583341	-1.93462	0.000770735	0.0159285	0.0131037	1292	tags=32%, list=6%, signal=30%	354/56729/3643/7133/2492/3640/9672/366
DOID:399	tuberculosis	145	-0.32967	-1.58491	0.00100245	0.020108	0.016542	3260	tags=25%, list=14%, signal=21%	114609/4314/3934/3383/7099/4282/6441/27087/9235/796/3683/7124/8288/6556/29126/246778/6348/3606/3431/7133/1154/3553/6583/3659/26227/29108/4318/7097/1118/3240/1378/9021/23643/2209/7096/597
DOID:6364	migraine	71	-0.404858	-1.72361	0.00116329	0.0226676	0.0186476	3905	tags=32%, list=17%, signal=27%	3077/627/4842/183/4314/3383/121278/478/796/3683/11255/4854/151/7124/1814/3356/1909/3643/3949/1910/3553/4318/133
DOID:1935	Bardet-Biedl syndrome	19	0.645279	1.95479	0.00123045	0.0227466	0.0187127	5971	tags=74%, list=26%, signal=54%	8195/585/79738/582/8766/55212/79140/583/123016/91147/84100/80184/166379/22954
DOID:1485	cystic fibrosis	135	-0.333474	-1.59538	0.00123405	0.0227466	0.0187127	3927	tags=30%, list=17%, signal=25%	155/3077/406913/10365/5742/7439/1445/10043/7052/3383/23640/7099/6441/10273/953/6439/1084/6772/7100/3965/7124/5743/23210/1909/8685/6348/3606/5320/6890/7295/6590/5563/3553/2212/4318/7097/956/80331/3674/5045/7132
DOID:3007	breast ductal carcinoma	29	-0.53068	-1.83576	0.00135704	0.0241555	0.0198717	2394	tags=34%, list=11%, signal=31%	4751/64766/9166/1026/8996/6286/6279/5829/101/6280
DOID:2916	hypersensitivity reaction type IV disease	84	-0.379418	-1.65681	0.00138133	0.0241555	0.0198717	2854	tags=26%, list=13%, signal=23%	7099/4282/729230/6772/7124/1281/5743/6869/6556/8772/6348/3606/3135/1026/3553/7076/3446/7097/1118/1378/6279/6280
DOID:229	female reproductive system disease	186	-0.292784	-1.47196	0.00168309	0.0286967	0.0236076	5976	tags=34%, list=26%, signal=25%	405/1586/5047/5617/4486/6374/6284/57491/3845/4312/4192/4000/3479/343/3586/3912/2309/4057/10272/332/7010/4317/2592/57167/174/3623/1029/183/3554/2919/3491/4314/6648/3972/3383/4322/7099/4282/2304/1508/4254/6622/7124/5743/1814/135935/3625/3606/3976/9166/4982/2827/1026/2492/3553/3484/4318/7097/2153/5476/87/6573/366
DOID:8469	influenza	108	-0.347776	-1.59973	0.00205739	0.0342229	0.0281538	4265	tags=35%, list=19%, signal=29%	3440/2150/10859/7329/8651/64135/4217/51160/4599/10856/3383/8744/4282/6441/9636/9235/6772/5610/7124/23586/3836/1977/6348/5296/7295/7341/684/836/103/8519/3454/8743/6484/3661/27183/3665/10013/9021
DOID:3326	purpura	69	-0.395482	-1.66799	0.00215239	0.0349507	0.0287525	3328	tags=30%, list=15%, signal=26%	183/3082/7066/7099/3690/4854/8930/3606/7450/10673/4233/836/9103/3553/4318/6403/3611/7097/4851/133/3674
DOID:5295	intestinal disease	154	-0.311949	-1.52139	0.002292	0.0363215	0.0298802	5765	tags=32%, list=25%, signal=24%	2674/1839/4072/4486/7442/4312/10135/343/6532/5802/3586/7432/6564/4629/58191/6369/5979/5742/6549/1029/4314/3383/4282/796/3683/4650/4277/5743/6556/3563/3855/3606/80209/3549/6366/2641/890/1910/3553/6583/623/6794/8519/8856/396/8743/6279/6283/9021/366
DOID:2394	ovarian cancer	308	-0.258349	-1.36257	0.00234333	0.0363215	0.0298802	3824	tags=25%, list=17%, signal=21%	8692/3077/94025/7516/5564/56413/1462/9212/7298/1029/672/2919/10103/3934/658/822/7052/4322/4282/7448/7122/112939/11012/3690/5268/10023/2149/1956/4254/2896/1950/4854/10000/5329/57535/7124/5743/1843/3036/2118/10011/3855/1909/8837/6277/90780/3606/3976/9166/7039/56946/7295/3315/7133/7849/836/5359/1026/2492/81/7076/79626/6286/682/896/7083/4318/4615/8856/3485/4851/6515/290/5045/7132/1890/5595
DOID:0050736	autosomal dominant disease	397	0.27163	1.35801	0.00257532	0.0390304	0.0321086	4462	tags=26%, list=20%, signal=22%	216/6502/57634/3065/2073/580/10499/196/6452/6608/1385/1876/56945/2950/7520/11200/10111/8767/9221/5734/10524/10564/79184/3309/3115/6118/2177/7508/5594/659/7048/4691/5243/7514/10891/5770/493753/1111/6908/841/4214/1312/4088/8243/1356/84142/2475/5928/22976/8924/8557/1994/4800/4602/641/51422/79648/673/1487/5925/4790/7428/6198/4089/9112/8237/2272/54968/4893/57805/5890/8036/5978/2648/51738/338/6194/5604…
DOID:850	lung disease	477	-0.234161	-1.30468	0.00311713	0.0462149	0.038019	4062	tags=24%, list=18%, signal=20%	943/50940/6369/4317/7276/8858/94025/3694/8651/3630/64135/5742/1138/201163/627/3623/5027/4842/1029/4482/183/7035/4314/6648/1438/1545/3082/658/653361/3383/4322/90/57016/7099/387129/4282/6441/27087/6439/25805/729230/2936/2056/8764/796/3690/85480/2149/2147/3683/6037/6772/9446/1950/7100/5610/5329/3965/7124/51393/1281/5743/6556/9370/29126/6722/246778/2993/3356/8837/6348/3606/6366/5320/6890/6036/4982/74…
DOID:9637	stomatitis	16	-0.635959	-1.9072	0.00326009	0.047306	0.0389166	2669	tags=44%, list=12%, signal=39%	9235/9641/1977/3553/103/3454/27183
DOID:28	endocrine system disease	383	-0.245117	-1.33061	0.00342441	0.0486552	0.0400266	3843	tags=32%, list=17%, signal=27%	7442/3956/3845/2944/3559/7018/25802/10135/6480/3479/2768/834/941/23405/53905/3566/4255/3119/3586/7252/85358/50964/9049/25824/5728/845/4968/1277/3973/4057/7421/8459/7010/5979/1056/3630/64135/2253/3480/3623/6866/1029/7035/4043/6648/5795/210/3934/3730/3082/3383/1374/578/7099/1361/4282/3107/7173/2304/150/9965/796/5618/116/1508/7270/2260/6772/1950/8820/116519/7124/5743/9370/29126/4036/3625/4158/1909/3…
DOID:0050161	lower respiratory tract disease	488	-0.234074	-1.30482	0.00352135	0.0490115	0.0403197	4062	tags=24%, list=18%, signal=20%	943/50940/6369/4317/7276/8858/94025/3694/8651/3630/64135/5742/1138/201163/627/3623/5027/4842/1029/4482/183/7035/4314/6648/1438/1545/3082/658/653361/3383/4322/90/57016/7099/387129/4282/6441/27087/6439/25805/729230/2936/644/2056/8764/796/3690/85480/2149/2147/3683/6037/6772/9446/1950/7100/5610/5329/3965/7124/51393/1281/5743/6556/9370/29126/6722/246778/23210/2993/3356/8837/6348/3606/6366/5320/6890/60…

## Sheet: SupTable7
Supplementary Table 9: Significantly enriched pathways based on GSEA	Supplementary table 7: Significantly enriched pathways based on GSEA
ID	Description	setSize	enrichmentScore	NES	pvalue	p.adjust	qvalues	rank	leading_edge	core_enrichment
influenza viral rna transcription and replication	influenza viral rna transcription and replication	129	0.641103	2.83874	1e-10	1.39886e-08	1.139e-08	4239	tags=57%, list=19%, signal=46%	NUP35/RPL24/IPO5/RPL4/RPS24/NUP133/NUP93/NUP85/RPL26/RPL12/RPS14/RPL15/RPL22/RPL31/RANBP2/NDC1/RPL39/UBA52/RPS11/POLR2D/RPL30/RPL5/RPS25/RPS2/RPL18A/POLR2B/NUP88/RPL27A/RPS19/RPL28/RPS4X/RPS27A/RPS21/RPL10A/RPS12/NUP160/RPL19/NUP54/RPS15A/RPS5/RPS26/RPS17/RPL6/HSP90AA1/RPL29/GRSF1/RPLP1/RPL7A/RPL17/RPL32/NUP205/RPL7/NUP107/POLR2G/RPS9/RPL13A/GTF2F2/RPS6/RPL36AL/NUP155/RPS29/RPL21/NUP153/RPL27/NUP…
gtp hydrolysis and joining of the 60s ribosomal subunit	gtp hydrolysis and joining of the 60s ribosomal subunit	111	0.652794	2.82689	1e-10	1.39886e-08	1.139e-08	4239	tags=59%, list=19%, signal=49%	EIF3L/RPL24/EIF3I/RPL4/RPS24/EIF4B/RPL26/RPL12/RPS14/EIF3H/RPL15/RPL22/RPL31/RPL39/UBA52/RPS11/EIF3E/RPL30/RPL5/RPS25/EIF3J/EIF3D/RPS2/RPL18A/RPL27A/RPS19/RPL28/RPS4X/RPS27A/RPS21/RPL10A/RPS12/EIF3F/RPL19/EIF4H/RPS15A/RPS5/RPS26/RPS17/EIF3G/RPL6/RPL29/RPLP1/EIF3K/RPL7A/RPL17/RPL32/EIF3M/RPL7/EIF2S1/RPS9/RPL13A/EIF2S3/EIF4A2/RPS6/RPL36AL/RPS29/RPL21/EIF1AX/RPL27/RPS23/RPS8/RPL10/RPS3/RPL13/RPS10
formation of a pool of free 40s subunits	formation of a pool of free 40s subunits	100	0.661238	2.81801	1e-10	1.39886e-08	1.139e-08	4239	tags=61%, list=19%, signal=50%	EIF3L/RPL24/EIF3I/RPL4/RPS24/RPL26/RPL12/RPS14/EIF3H/RPL15/RPL22/RPL31/RPL39/UBA52/RPS11/EIF3E/RPL30/RPL5/RPS25/EIF3J/EIF3D/RPS2/RPL18A/RPL27A/RPS19/RPL28/RPS4X/RPS27A/RPS21/RPL10A/RPS12/EIF3F/RPL19/RPS15A/RPS5/RPS26/RPS17/EIF3G/RPL6/RPL29/RPLP1/EIF3K/RPL7A/RPL17/RPL32/EIF3M/RPL7/RPS9/RPL13A/RPS6/RPL36AL/RPS29/RPL21/EIF1AX/RPL27/RPS23/RPS8/RPL10/RPS3/RPL13/RPS10
l13a-mediated translational silencing of ceruloplasmin expression	l13a-mediated translational silencing of ceruloplasmin expression	110	0.652006	2.81578	1e-10	1.39886e-08	1.139e-08	4239	tags=60%, list=19%, signal=49%	EIF3L/RPL24/EIF3I/RPL4/RPS24/EIF4B/RPL26/RPL12/RPS14/EIF3H/RPL15/RPL22/RPL31/RPL39/UBA52/RPS11/EIF3E/RPL30/RPL5/RPS25/EIF3J/EIF3D/RPS2/RPL18A/RPL27A/RPS19/RPL28/RPS4X/RPS27A/RPS21/RPL10A/RPS12/EIF3F/RPL19/EIF4H/RPS15A/RPS5/RPS26/RPS17/EIF3G/RPL6/RPL29/RPLP1/EIF3K/RPL7A/RPL17/RPL32/EIF3M/RPL7/EIF2S1/RPS9/RPL13A/EIF2S3/EIF4A2/RPS6/RPL36AL/RPS29/RPL21/EIF1AX/RPL27/RPS23/RPS8/RPL10/RPS3/RPL13/RPS10
cap-dependent translation initiation	cap-dependent translation initiation	118	0.642197	2.80449	1e-10	1.39886e-08	1.139e-08	4239	tags=58%, list=19%, signal=47%	EIF3L/RPL24/EIF3I/RPL4/RPS24/EIF4B/RPL26/RPL12/RPS14/EIF3H/RPL15/RPL22/RPL31/RPL39/UBA52/RPS11/EIF3E/RPL30/RPL5/RPS25/EIF3J/EIF3D/RPS2/RPL18A/RPL27A/RPS19/RPL28/RPS4X/EIF2B1/RPS27A/RPS21/RPL10A/RPS12/EIF3F/RPL19/EIF4H/RPS15A/RPS5/RPS26/RPS17/EIF3G/RPL6/RPL29/EIF2B5/RPLP1/EIF3K/RPL7A/RPL17/RPL32/EIF3M/RPL7/EIF2S1/RPS9/RPL13A/EIF2S3/EIF4A2/RPS6/RPL36AL/RPS29/RPL21/EIF1AX/RPL27/RPS23/RPS8/RPL10/RPS3…
eukaryotic translation initiation	eukaryotic translation initiation	118	0.642197	2.80449	1e-10	1.39886e-08	1.139e-08	4239	tags=58%, list=19%, signal=47%	EIF3L/RPL24/EIF3I/RPL4/RPS24/EIF4B/RPL26/RPL12/RPS14/EIF3H/RPL15/RPL22/RPL31/RPL39/UBA52/RPS11/EIF3E/RPL30/RPL5/RPS25/EIF3J/EIF3D/RPS2/RPL18A/RPL27A/RPS19/RPL28/RPS4X/EIF2B1/RPS27A/RPS21/RPL10A/RPS12/EIF3F/RPL19/EIF4H/RPS15A/RPS5/RPS26/RPS17/EIF3G/RPL6/RPL29/EIF2B5/RPLP1/EIF3K/RPL7A/RPL17/RPL32/EIF3M/RPL7/EIF2S1/RPS9/RPL13A/EIF2S3/EIF4A2/RPS6/RPL36AL/RPS29/RPL21/EIF1AX/RPL27/RPS23/RPS8/RPL10/RPS3…
rrna processing	rrna processing	266	0.57693	2.78364	1e-10	1.39886e-08	1.139e-08	4359	tags=52%, list=19%, signal=42%	RSL1D1/WDR36/RPL24/NAT10/RPP21/DDX10/SRFBP1/HEATR1/DDX18/MTREX/RPL4/RPS24/RPP40/RPL26/RPL12/LTV1/RPS14/NIFK/MDN1/KRR1/RPL15/RIOK2/DKC1/RPL22/RPL31/HELQ/RPL39/UTP15/UBA52/MAK16/NOLC1/DDX47/RPS11/TEX10/DIMT1/ZNHIT6/EBNA1BP2/UTP4/IMP3/NOB1/RPL30/RPL5/PNO1/RPS25/RPUSD4/DDX54/RPS2/WDR43/WDR75/LYAR/RPL18A/EXOSC2/RCL1/EXOSC9/RPF2/RPL27A/NOL11/RPS19/NCL/NOP53/RPL28/RRS1/ABT1/RPS4X/RPS27A/RPS21/RRP15/RPL1…
eukaryotic translation elongation	eukaryotic translation elongation	92	0.658653	2.77106	1e-10	1.39886e-08	1.139e-08	4265	tags=60%, list=19%, signal=49%	RPL24/RPL4/RPS24/EEF2/RPL26/RPL12/RPS14/RPL15/RPL22/RPL31/RPL39/UBA52/RPS11/RPL30/EEF1G/RPL5/RPS25/RPS2/RPL18A/RPL27A/RPS19/RPL28/RPS4X/RPS27A/RPS21/RPL10A/RPS12/RPL19/RPS15A/RPS5/RPS26/RPS17/RPL6/RPL29/RPLP1/RPL7A/RPL17/RPL32/RPL7/RPS9/RPL13A/EEF1B2/RPS6/EEF1A2/RPL36AL/RPS29/RPL21/RPL27/RPS23/RPS8/RPL10/RPS3/RPL13/RPS10/EEF1A1
cytoplasmic translation	cytoplasmic translation	119	0.627506	2.74198	1e-10	1.39886e-08	1.139e-08	4239	tags=59%, list=19%, signal=48%	EIF3L/RPL24/EIF3I/RPL4/RPS24/EIF4B/RPL26/RPL12/RPS14/EIF3H/RPL15/RPL22/RPL31/RPL39/UBA52/RPS11/EIF3E/RPL30/DRG1/RPL5/RPS25/EIF3J/EIF3D/RPS2/RPL18A/DENR/RPL27A/RPS19/EIF2D/RPL28/RACK1/RPS4X/RPS27A/RPS21/RPL10A/RPS12/EIF3F/RPL19/EIF4H/RPS15A/RPS5/RPS26/RPS17/EIF3G/RPL6/RPL29/RPLP1/EIF3K/MIF4GD/RPL7A/RPL17/RPLP0P6/RPL32/EIF3M/RPL7/NEMF/RPS9/RPL13A/EIF2S3/EIF4A2/RPS6/RPS29/RPL21/RPL27/RPS23/RPS8/RPL1…
peptide chain elongation	peptide chain elongation	88	0.652669	2.73591	1e-10	1.39886e-08	1.139e-08	4265	tags=59%, list=19%, signal=48%	RPL24/RPL4/RPS24/EEF2/RPL26/RPL12/RPS14/RPL15/RPL22/RPL31/RPL39/UBA52/RPS11/RPL30/RPL5/RPS25/RPS2/RPL18A/RPL27A/RPS19/RPL28/RPS4X/RPS27A/RPS21/RPL10A/RPS12/RPL19/RPS15A/RPS5/RPS26/RPS17/RPL6/RPL29/RPLP1/RPL7A/RPL17/RPL32/RPL7/RPS9/RPL13A/RPS6/RPL36AL/RPS29/RPL21/RPL27/RPS23/RPS8/RPL10/RPS3/RPL13/RPS10/EEF1A1
ribosome biogenesis	ribosome biogenesis	233	0.57324	2.72473	1e-10	1.39886e-08	1.139e-08	4886	tags=53%, list=22%, signal=42%	EFL1/ABCE1/EIF2A/RAN/RSL1D1/WDR36/LSG1/NAT10/DDX10/SRFBP1/HEATR1/DDX18/MTREX/RPS24/RPP40/SDAD1/NMD3/RPL26/LTV1/RPS14/NIFK/MDN1/MTERF3/RIOK2/DKC1/HELQ/UTP15/XRCC5/MAK16/NOLC1/DDX47/DIMT1/ZNHIT6/EBNA1BP2/IMP3/BRIX1/NOB1/RPL5/RPS25/RPUSD4/DDX54/WDR43/LYAR/EXOSC2/NUP88/RCL1/EXOSC9/RPF2/RSL24D1/NOL11/RPS19/NOP53/RRS1/ABT1/RPS21/RRP15/RPL10A/TFB2M/RRP7BP/FASTKD2/METTL5/XPO1/RPL7L1/C1QBP/FBL/SBDS/EMG1/R…
viral mrna translation	viral mrna translation	88	0.648478	2.71835	1e-10	1.39886e-08	1.139e-08	4239	tags=58%, list=19%, signal=47%	RPL24/RPL4/RPS24/RPL26/RPL12/RPS14/RPL15/RPL22/RPL31/RPL39/UBA52/RPS11/RPL30/RPL5/RPS25/RPS2/RPL18A/RPL27A/RPS19/RPL28/RPS4X/RPS27A/RPS21/RPL10A/RPS12/RPL19/RPS15A/RPS5/RPS26/RPS17/RPL6/RPL29/GRSF1/RPLP1/RPL7A/RPL17/RPL32/RPL7/RPS9/RPL13A/RPS6/RPL36AL/RPS29/RPL21/RPL27/RPS23/RPS8/RPL10/RPS3/RPL13/RPS10
rrna processing in the nucleus and cytosol	rrna processing in the nucleus and cytosol	189	0.580254	2.68855	1e-10	1.39886e-08	1.139e-08	4428	tags=53%, list=20%, signal=43%	WDR36/RPL24/NAT10/RPP21/HEATR1/MTREX/RPL4/RPS24/RPP40/RPL26/RPL12/LTV1/RPS14/KRR1/RPL15/RIOK2/DKC1/RPL22/RPL31/RPL39/UTP15/UBA52/DDX47/RPS11/TEX10/DIMT1/EBNA1BP2/UTP4/IMP3/NOB1/RPL30/RPL5/PNO1/RPS25/RPS2/WDR43/WDR75/RPL18A/EXOSC2/RCL1/EXOSC9/RPL27A/NOL11/RPS19/NCL/RPL28/RPS4X/RPS27A/RPS21/RPL10A/RPS12/RPL19/FBL/UTP14C/RPS15A/EMG1/RPS5/RPS26/DDX21/RPS17/DIS3/GAR1/EXOSC7/RPL6/RPL29/RPLP1/RPL7A/RPL1…
ribonucleoprotein complex biogenesis	ribonucleoprotein complex biogenesis	371	0.535969	2.67502	1e-10	1.39886e-08	1.139e-08	4428	tags=48%, list=20%, signal=39%	EFL1/ABCE1/EIF2A/RAN/RSL1D1/WDR36/EIF3L/LSG1/NAT10/SRSF6/DDX1/SHQ1/CELF1/DDX10/SRFBP1/HEATR1/DDX18/MTREX/DDX46/EIF3I/RPS24/EIF4B/RPP40/SF3B1/SDAD1/NMD3/RPL26/LTV1/RPS14/NIFK/MDN1/EIF3H/MTERF3/RIOK2/DKC1/GEMIN4/HELQ/UTP15/XRCC5/MAK16/USP39/NOLC1/DDX47/DIMT1/POLR2D/ZNHIT6/EIF3E/CLNS1A/EBNA1BP2/IMP3/BRIX1/NOB1/RPL5/RPS25/RPUSD4/EIF3J/DDX54/EIF3D/WDR43/LYAR/EXOSC2/NUP88/RCL1/DENR/EXOSC9/GEMIN5/GEMIN2…
influenza infection	influenza infection	148	0.594258	2.65918	1e-10	1.39886e-08	1.139e-08	4239	tags=53%, list=19%, signal=44%	NUP35/RAN/CANX/RPL24/SLC25A6/IPO5/RPL4/RPS24/NUP133/NUP93/NUP85/RPL26/RPL12/RPS14/RPL15/RPL22/RPL31/RANBP2/NDC1/RPL39/UBA52/RPS11/POLR2D/RPL30/RPL5/RPS25/RPS2/KPNA5/RPL18A/POLR2B/NUP88/RPL27A/RPS19/RPL28/RPS4X/RPS27A/RPS21/RPL10A/RPS12/NUP160/XPO1/RPL19/NUP54/RPS15A/RPS5/RPS26/RPS17/RPL6/HSP90AA1/RPL29/GRSF1/RPLP1/CPSF4/RPL7A/RPL17/RPL32/NUP205/RPL7/NUP107/POLR2G/RPS9/RPL13A/GTF2F2/RPS6/RPL36AL/N…
selenocysteine synthesis	selenocysteine synthesis	91	0.632082	2.65416	1e-10	1.39886e-08	1.139e-08	4239	tags=57%, list=19%, signal=47%	RPL24/RPL4/RPS24/RPL26/RPL12/RPS14/RPL15/RPL22/RPL31/SEPSECS/RPL39/UBA52/RPS11/RPL30/RPL5/RPS25/RPS2/RPL18A/RPL27A/RPS19/RPL28/RPS4X/RPS27A/RPS21/RPL10A/RPS12/RPL19/RPS15A/RPS5/RPS26/RPS17/RPL6/RPL29/EEFSEC/RPLP1/RPL7A/RPL17/RPL32/RPL7/RPS9/RPL13A/RPS6/RPL36AL/RPS29/RPL21/RPL27/RPS23/RPS8/RPL10/RPS3/RPL13/RPS10
major pathway of rrna processing in the nucleolus and cytosol	major pathway of rrna processing in the nucleolus and cytosol	179	0.578676	2.64784	1e-10	1.39886e-08	1.139e-08	4428	tags=53%, list=20%, signal=43%	WDR36/RPL24/RPP21/HEATR1/MTREX/RPL4/RPS24/RPP40/RPL26/RPL12/LTV1/RPS14/KRR1/RPL15/RIOK2/RPL22/RPL31/RPL39/UTP15/UBA52/DDX47/RPS11/TEX10/EBNA1BP2/UTP4/IMP3/NOB1/RPL30/RPL5/PNO1/RPS25/RPS2/WDR43/WDR75/RPL18A/EXOSC2/RCL1/EXOSC9/RPL27A/NOL11/RPS19/NCL/RPL28/RPS4X/RPS27A/RPS21/RPL10A/RPS12/RPL19/FBL/UTP14C/RPS15A/EMG1/RPS5/RPS26/DDX21/RPS17/DIS3/EXOSC7/RPL6/RPL29/RPLP1/RPL7A/RPL17/UTP6/RPL32/RPL7/DCAF…
eukaryotic translation termination	eukaryotic translation termination	92	0.629195	2.64713	1e-10	1.39886e-08	1.139e-08	4239	tags=57%, list=19%, signal=46%	RPL24/RPL4/RPS24/RPL26/RPL12/RPS14/RPL15/RPL22/RPL31/RPL39/UBA52/RPS11/RPL30/RPL5/RPS25/RPS2/RPL18A/RPL27A/RPS19/RPL28/RPS4X/RPS27A/RPS21/RPL10A/RPS12/RPL19/RPS15A/RPS5/RPS26/RPS17/N6AMT1/RPL6/RPL29/RPLP1/RPL7A/RPL17/RPL32/RPL7/GSPT2/RPS9/RPL13A/RPS6/RPL36AL/RPS29/RPL21/RPL27/RPS23/RPS8/RPL10/RPS3/RPL13/RPS10
selenoamino acid metabolism	selenoamino acid metabolism	105	0.613158	2.63745	1e-10	1.39886e-08	1.139e-08	4239	tags=54%, list=19%, signal=44%	RPL24/CTH/RPL4/RPS24/RPL26/RPL12/RPS14/RPL15/RPL22/RPL31/SEPSECS/RPL39/UBA52/AIMP2/RPS11/RPL30/RPL5/RPS25/RPS2/RPL18A/AHCY/RPL27A/RPS19/RPL28/RPS4X/RPS27A/RPS21/RPL10A/RPS12/RPL19/RPS15A/RPS5/RPS26/RPS17/RPL6/RPL29/EEFSEC/RPLP1/RPL7A/RPL17/RPL32/RPL7/RPS9/RPL13A/EEF1E1/RPS6/RPL36AL/RPS29/PAPSS2/RPL21/RPL27/RPS23/RPS8/RPL10/RPS3/RPL13/RPS10
cytoplasmic ribosomal proteins	cytoplasmic ribosomal proteins	82	0.634851	2.61569	1e-10	1.39886e-08	1.139e-08	4239	tags=59%, list=19%, signal=48%	RPL4/RPS24/RPL26/RPL12/RPS14/RPL15/RPL22/RPL31/RPL39/RPS11/RPL30/RPL5/RPS25/RPS2/RPL18A/RPL27A/RPS19/RPL28/RPS4X/RPS27A/RPS21/RPL10A/RPS12/RPL19/RPS5/RPS26/RPS17/RPL6/RPL29/RPLP1/RPL7A/RPL32/RPL7/RPS6KB1/RPS9/RPL13A/RPS6/RPS29/RPL21/RPS6KA2/RPL27/RPS23/RPS8/RPL10/RPS3/RPS6KA3/RPL13/RPS10
nonsense mediated decay (nmd) independent of the exon junction complex (ejc)	nonsense mediated decay (nmd) independent of the exon junction complex (ejc)	94	0.618619	2.60742	1e-10	1.39886e-08	1.139e-08	4239	tags=54%, list=19%, signal=44%	RPL24/RPL4/RPS24/RPL26/RPL12/RPS14/RPL15/RPL22/RPL31/RPL39/UBA52/RPS11/RPL30/RPL5/RPS25/RPS2/RPL18A/RPL27A/RPS19/RPL28/RPS4X/RPS27A/RPS21/RPL10A/RPS12/RPL19/RPS15A/RPS5/RPS26/RPS17/RPL6/RPL29/RPLP1/RPL7A/RPL17/RPL32/RPL7/GSPT2/RPS9/RPL13A/RPS6/RPL36AL/RPS29/RPL21/RPL27/RPS23/RPS8/RPL10/RPS3/RPL13/RPS10
translation	translation	335	0.522821	2.57488	1e-10	1.39886e-08	1.139e-08	4286	tags=45%, list=19%, signal=37%	ABCE1/MRPS9/EIF3L/RPL24/MRPL45/MTIF3/NARS2/EIF3I/RPL4/RPS24/EIF4B/EEF2/EEF2K/MRPS35/RPL26/GFM1/SEC11A/RPL12/RPS14/EARS2/EIF3H/RPL15/RPL22/PABPC4/MRPS27/RPL31/MRPS22/SEPSECS/SSR1/MRPS26/OXA1L/RPL39/RARS2/UBA52/AIMP2/MRPL18/MRPL46/RPS11/EIF3E/RPL30/MRPS34/EEF1G/DRG1/RPL5/SRP68/RPS25/EIF3J/EIF3D/MRPS23/RPS2/MRPL32/RPL18A/IARS2/MRPS30/DENR/MRPL50/NOA1/RPL27A/RPS19/EIF2D/SRPRB/RPL28/RACK1/RPS4X/EIF2B1…
peptide biosynthetic process	peptide biosynthetic process	312	0.522212	2.55756	1e-10	1.39886e-08	1.139e-08	4334	tags=46%, list=19%, signal=37%	ABCE1/MRPS9/EIF3L/RPL24/MRPL45/MTIF3/NARS2/EIF3I/RPL4/RPS24/EIF4B/EEF2/EEF2K/MGST2/MRPS35/RPL26/RPL12/RPS14/EARS2/EIF3H/RPL15/RPL22/PABPC4/MRPS27/RPL31/MRPS22/SEPSECS/MRPS26/RPL39/RARS2/UBA52/AASDH/MRPL18/MRPL46/RPS11/EIF3E/RPL30/MRPS34/EEF1G/DRG1/RPL5/RPS25/EIF3J/EIF3D/MRPS23/RPS2/MRPL32/RPL18A/IARS2/MRPS30/DENR/MRPL50/NOA1/RPL27A/RPS19/EIF2D/RPL28/RACK1/RPS4X/EIF2B1/RPS27A/RPS21/PAIP1/MRPS31/RP…
response of eif2ak4 (gcn2) to amino acid deficiency	response of eif2ak4 (gcn2) to amino acid deficiency	100	0.595402	2.53744	1e-10	1.39886e-08	1.139e-08	4239	tags=55%, list=19%, signal=45%	RPL24/RPL4/RPS24/ATF2/RPL26/RPL12/RPS14/RPL15/RPL22/RPL31/RPL39/UBA52/RPS11/RPL30/RPL5/RPS25/RPS2/RPL18A/RPL27A/RPS19/RPL28/RPS4X/RPS27A/RPS21/RPL10A/RPS12/RPL19/RPS15A/RPS5/RPS26/RPS17/RPL6/RPL29/RPLP1/RPL7A/RPL17/RPL32/RPL7/GCN1/EIF2S1/RPS9/RPL13A/EIF2S3/RPS6/RPL36AL/RPS29/RPL21/RPL27/RPS23/CEBPG/RPS8/RPL10/RPS3/RPL13/RPS10
srp-dependent cotranslational protein targeting to membrane	srp-dependent cotranslational protein targeting to membrane	113	0.584041	2.53374	1e-10	1.39886e-08	1.139e-08	4776	tags=54%, list=21%, signal=43%	RPL24/RPL4/RPS24/RPL26/SEC11A/RPL12/RPS14/RPL15/RPL22/RPL31/SSR1/RPL39/UBA52/RPS11/RPL30/RPL5/SRP68/RPS25/RPS2/RPL18A/RPL27A/RPS19/SRPRB/RPL28/RPS4X/RPS27A/RPS21/RPL10A/RPS12/TRAM1/RPL19/SRP72/RPS15A/RPS5/RPS26/RPS17/RPL6/RPL29/RPLP1/RPL7A/RPL17/RPL32/RPL7/RPS9/RPL13A/RPS6/RPL36AL/RPS29/RPL21/RPL27/RPS23/RPS8/SEC61A2/RPL10/RPS3/RPL13/RPS10/SRP54/RPN2/SRP9/DDOST
ribosomal large subunit biogenesis	ribosomal large subunit biogenesis	70	0.628542	2.53302	1e-10	1.39886e-08	1.139e-08	4428	tags=56%, list=20%, signal=45%	RSL1D1/DDX18/SDAD1/RPL26/NIFK/MDN1/MAK16/ZNHIT6/EBNA1BP2/BRIX1/RPL5/RPF2/RSL24D1/NOP53/RRS1/RRP15/RPL10A/FASTKD2/RPL7L1/RPL6/RPL7A/RPLP0P6/RPL7/HEATR3/NHP2/NOL9/RPF1/WDR12/WDR74/LTO1/NSA2/RPL10/MRM2/NOP2/PAK1IP1/DDX28/LAS1L/NOP16/NIP7
nonsense mediated decay (nmd) enhanced by the exon junction complex (ejc)	nonsense mediated decay (nmd) enhanced by the exon junction complex (ejc)	114	0.579985	2.51807	1e-10	1.39886e-08	1.139e-08	4239	tags=51%, list=19%, signal=42%	RPL24/RPL4/RPS24/RPL26/RPL12/RPS14/RPL15/RPL22/RPL31/RPL39/UBA52/RPS11/RPL30/RPL5/RPS25/RPS2/RPL18A/RPL27A/RPS19/RPL28/RPS4X/RPS27A/RPS21/PPP2R2A/RPL10A/RPS12/RPL19/RPS15A/RPS5/RPS26/RPS17/RPL6/RPL29/RPLP1/RPL7A/RPL17/RPL32/RPL7/UPF3B/GSPT2/RPS9/RPL13A/RPS6/SMG6/RPL36AL/MAGOH/RPS29/RPL21/MAGOHB/PPP2CA/RPL27/RPS23/UPF3A/RPS8/RPL10/RPS3/RPL13/RPS10
nonsense-mediated decay (nmd)	nonsense-mediated decay (nmd)	114	0.579985	2.51807	1e-10	1.39886e-08	1.139e-08	4239	tags=51%, list=19%, signal=42%	RPL24/RPL4/RPS24/RPL26/RPL12/RPS14/RPL15/RPL22/RPL31/RPL39/UBA52/RPS11/RPL30/RPL5/RPS25/RPS2/RPL18A/RPL27A/RPS19/RPL28/RPS4X/RPS27A/RPS21/PPP2R2A/RPL10A/RPS12/RPL19/RPS15A/RPS5/RPS26/RPS17/RPL6/RPL29/RPLP1/RPL7A/RPL17/RPL32/RPL7/UPF3B/GSPT2/RPS9/RPL13A/RPS6/SMG6/RPL36AL/MAGOH/RPS29/RPL21/MAGOHB/PPP2CA/RPL27/RPS23/UPF3A/RPS8/RPL10/RPS3/RPL13/RPS10
rrna metabolic process	rrna metabolic process	195	0.539618	2.50292	1e-10	1.39886e-08	1.139e-08	4886	tags=51%, list=22%, signal=41%	RSL1D1/WDR36/NAT10/DIS3L/DDX10/SRFBP1/HEATR1/DDX18/MTREX/RPS24/RPP40/RPL26/POLR1E/RPS14/NIFK/MDN1/RIOK2/DKC1/HELQ/UTP15/MAK16/NOLC1/DDX47/DIMT1/ZNHIT6/EBNA1BP2/IMP3/NOB1/RPL5/GTF3C3/RPS25/RPUSD4/DDX54/WDR43/LYAR/EXOSC2/RCL1/EXOSC9/RPF2/NOL11/RPS19/NOP53/RRS1/ABT1/RPS21/RRP15/RPL10A/TFB2M/GTF3C2/RRP7BP/METTL5/RPL7L1/FBL/SBDS/EMG1/NOP9/RPUSD2/RPS17/DIS3/GAR1/EXOSC7/RPL7A/UTP6/RPL7/NHP2/TFB1M/DCAF13…
hallmark interferon gamma response	hallmark interferon gamma response	166	-0.478627	-2.39583	1e-10	1.39886e-08	1.139e-08	3777	tags=42%, list=17%, signal=35%	SOCS1/LCP2/IFIH1/IFIT2/USP18/MX1/BATF2/IRF2/IL15RA/NMI/IFI44/IRF9/LAP3/ISG15/IFI44L/ISG20/STAT1/SERPING1/RNF213/EIF2AK2/EPSTI1/TRIM21/OAS3/RSAD2/DDX58/SAMD9L/PTGS2/METTL7B/SLAMF7/PARP12/CMTR1/TDRD7/MT2A/TAP1/ZBP1/HLA-G/SP110/BST2/MX2/CASP3/PLSCR1/OASL/CDKN1A/SECTM1/IRF1/HELZ2/PIM1/ADAR/LY6E/RBCK1/MYD88/SELP/TRAFD1/PTPN6/IFI35/FPR1/IFI27/TNFSF10/XAF1/IFITM3/VAMP5/RNF31/IRF7/MVP/SOCS3/OGFR/ZNFX1/FC…
ncrna processing	ncrna processing	336	0.479914	2.36597	1e-10	1.39886e-08	1.139e-08	4502	tags=42%, list=20%, signal=34%	TRMT13/RSL1D1/WDR36/NAT10/RPP21/DDX1/TARBP1/PUM2/DDX10/SRFBP1/HEATR1/TRMT61B/DDX18/MTREX/RPS24/RPP40/RPL26/PRKRA/PUM1/RPS14/NIFK/MDN1/RIOK2/DKC1/TYW1B/YRDC/HELQ/TRDMT1/UTP15/MAK16/ELP2/NOLC1/DDX47/DIMT1/MOCS3/OSGEPL1/ZNHIT6/THUMPD3/EBNA1BP2/TOE1/IMP3/QTRT2/NOB1/NSUN2/RPL5/RPS25/LCMT2/RPUSD4/DDX54/WDR43/ALKBH8/LYAR/EXOSC2/RCL1/EXOSC9/RPF2/NOL11/RPS19/BCDIN3D/NOP53/DUS4L/RRS1/ABT1/RPS21/TRMT10A/RRP…
ribonucleoprotein complex assembly	ribonucleoprotein complex assembly	186	0.497886	2.30062	1e-10	1.39886e-08	1.139e-08	4259	tags=45%, list=19%, signal=37%	EIF3L/SRSF6/DDX1/SHQ1/CELF1/DDX46/EIF3I/EIF4B/SF3B1/RPS14/MDN1/EIF3H/GEMIN4/XRCC5/USP39/POLR2D/ZNHIT6/EIF3E/CLNS1A/BRIX1/RPL5/EIF3J/EIF3D/DENR/GEMIN5/GEMIN2/RPF2/RPS19/DDX20/EIF2D/NOP53/RRS1/ABT1/SF3A3/LSM4/NUDT21/HSP90AB1/RRP7BP/FASTKD2/SNRNP200/EIF3F/CPSF6/EIF4H/SNRPD3/KHDC4/RPS5/AAR2/EIF3G/RPL6/HSP90AA1/COIL/CRNKL1/EIF3K/SRPK2/YTHDC1/SNRPA1/SRSF12/LUC7L/RPLP0P6/SNRPF/PRPF6/EIF3M/PRPF8/RBMX2/GE…
amide biosynthetic process	amide biosynthetic process	411	0.457642	2.30038	1e-10	1.39886e-08	1.139e-08	4334	tags=40%, list=19%, signal=33%	ABCE1/MRPS9/EIF3L/SPTSSA/RPL24/MRPL45/MTIF3/NARS2/EIF3I/RPL4/RPS24/EIF4B/EEF2/EEF2K/DLAT/MGST2/MRPS35/RPL26/RPL12/RPS14/EARS2/EIF3H/RPL15/RPL22/PABPC4/MRPS27/RPL31/MRPS22/PDHB/SEPSECS/PDHX/MRPS26/RPL39/RARS2/UBA52/AASDH/MRPL18/MRPL46/RPS11/EIF3E/MLYCD/RPL30/MRPS34/EEF1G/DRG1/RPL5/RPS25/ACSL3/EIF3J/EIF3D/OSBP/MRPS23/RPS2/MRPL32/PDHA1/RPL18A/IARS2/MRPS30/DENR/MRPL50/NOA1/DEGS2/RPL27A/RPS19/EIF2D/RP…
ncrna metabolic process	ncrna metabolic process	434	0.455064	2.30016	1e-10	1.39886e-08	1.139e-08	4502	tags=39%, list=20%, signal=32%	ZC3H8/USPL1/TRMT13/RSL1D1/WDR36/NAT10/DIS3L/RPP21/DDX1/TARBP1/PUM2/DDX10/SRFBP1/HEATR1/TRMT61B/DDX18/NARS2/MTREX/RPS24/RPP40/RPL26/PRKRA/PUM1/POLR1E/RPS14/NIFK/MDN1/EARS2/RIOK2/DKC1/TYW1B/YRDC/HELQ/TRDMT1/UTP15/RARS2/MAK16/ELP2/NOLC1/DDX47/DIMT1/MOCS3/OSGEPL1/ZNHIT6/THUMPD3/EBNA1BP2/TOE1/IMP3/QTRT2/NOB1/NSUN2/RPL5/GTF3C3/RPS25/LCMT2/RPUSD4/DDX54/WDR43/ALKBH8/LYAR/IARS2/EXOSC2/RCL1/WDR82/EXOSC9/RP…
peptide metabolic process	peptide metabolic process	424	0.453824	2.29414	1e-10	1.39886e-08	1.139e-08	4334	tags=38%, list=19%, signal=31%	ABCE1/MRPS9/EIF3L/RPL24/MRPL45/MTIF3/NARS2/EIF3I/RPL4/RPS24/IMMP2L/EIF4B/EEF2/EEF2K/MGST2/MRPS35/RPL26/SEC11A/RPL12/RPS14/EARS2/EIF3H/RPL15/RPL22/PABPC4/MRPS27/RPL31/MRPS22/SEPSECS/GSTP1/MRPS26/RPL39/RARS2/UBA52/AASDH/MRPL18/MRPL46/RPS11/EIF3E/RPL30/MRPS34/EEF1G/DRG1/RPL5/RPS25/EIF3J/EIF3D/MRPS23/RPS2/MRPL32/RPL18A/IARS2/IDE/MRPS30/DENR/MRPL50/NOA1/RPL27A/RPS19/EIF2D/RPL28/RACK1/RPS4X/EIF2B1/RPS2…
processing of capped intron-containing pre-mrna	processing of capped intron-containing pre-mrna	232	0.482042	2.28826	1e-10	1.39886e-08	1.139e-08	3903	tags=39%, list=17%, signal=33%	HNRNPA0/NUP35/PRPF4/SRSF6/PPWD1/PLRG1/FIP1L1/MTREX/DDX46/NUP133/SF3B1/NUP93/DNAJC8/SRRM1/HNRNPU/NUP85/AQR/RBMX/THOC1/RANBP2/NDC1/RBM17/PCF11/USP39/PPIH/POLR2D/CPSF3/HSPA8/CTNNBL1/SRSF7/POLR2B/NUP88/LSM8/NXT1/SF3A3/LSM4/NUDT21/NUP160/SNRNP40/SNRNP200/U2SURP/SNRPD3/NUP54/WBP4/GLE1/PPIE/PCBP2/ZC3H11A/SYF2/CHTOP/CRNKL1/ELAVL1/RBM22/TRA2B/HNRNPUL1/CPSF4/SNRPA1/PPIL1/NUP205/SNRPF/PRPF6/UPF3B/PPIL3/CSTF…
ribonucleoprotein complex subunit organization	ribonucleoprotein complex subunit organization	194	0.487685	2.26371	1e-10	1.39886e-08	1.139e-08	4259	tags=44%, list=19%, signal=36%	EIF3L/SRSF6/DDX1/SHQ1/CELF1/DDX46/EIF3I/EIF4B/SF3B1/RPS14/MDN1/EIF3H/GEMIN4/XRCC5/USP39/POLR2D/ZNHIT6/EIF3E/CLNS1A/BRIX1/RPL5/EIF3J/EIF3D/DENR/GEMIN5/GEMIN2/RPF2/RPS19/DDX20/EIF2D/NOP53/RRS1/ABT1/SF3A3/LSM4/NUDT21/HSP90AB1/RRP7BP/FASTKD2/SNRNP200/EIF3F/CPSF6/EIF4H/SNRPD3/KHDC4/RPS5/AAR2/EIF3G/RPL6/HSP90AA1/COIL/CRNKL1/EIF3K/SRPK2/YTHDC1/SNRPA1/SRSF12/LUC7L/RPLP0P6/SNRPF/PRPF6/EIF3M/PRPF8/RBMX2/GE…
pre-mrna splicing	pre-mrna splicing	178	0.48616	2.22457	1e-10	1.39886e-08	1.139e-08	3903	tags=38%, list=17%, signal=32%	HNRNPA0/PRPF4/SRSF6/PPWD1/PLRG1/FIP1L1/MTREX/DDX46/SF3B1/DNAJC8/SRRM1/HNRNPU/AQR/RBMX/RBM17/PCF11/USP39/PPIH/POLR2D/CPSF3/HSPA8/CTNNBL1/SRSF7/POLR2B/LSM8/SF3A3/LSM4/NUDT21/SNRNP40/SNRNP200/U2SURP/SNRPD3/WBP4/PPIE/PCBP2/SYF2/CRNKL1/ELAVL1/RBM22/TRA2B/HNRNPUL1/CPSF4/SNRPA1/PPIL1/SNRPF/PRPF6/UPF3B/PPIL3/CSTF2T/PRPF8/POLR2G/DHX15/HNRNPL/CWC27/GTF2F2/PHF5A/MAGOH/MAGOHB/DHX16/PRPF3/SNRPB/TXNL4A/PRPF38A…
mrna splicing	mrna splicing	186	0.476283	2.2008	1e-10	1.39886e-08	1.139e-08	3903	tags=38%, list=17%, signal=32%	HNRNPA0/PRPF4/SRSF6/PPWD1/PLRG1/FIP1L1/MTREX/DDX46/SF3B1/DNAJC8/SRRM1/HNRNPU/AQR/RBMX/RBM17/PCF11/USP39/PPIH/POLR2D/CPSF3/HSPA8/CTNNBL1/SRSF7/POLR2B/LSM8/SF3A3/LSM4/NUDT21/SNRNP40/SNRNP200/U2SURP/SNRPD3/WBP4/PPIE/PCBP2/SYF2/CRNKL1/ELAVL1/RBM22/TRA2B/HNRNPUL1/CPSF4/SNRPA1/PPIL1/SNRPF/PRPF6/UPF3B/PPIL3/CSTF2T/PRPF8/POLR2G/DHX15/HNRNPL/SNRNP25/CWC27/GTF2F2/PHF5A/MAGOH/MAGOHB/SNRNP48/DHX16/PRPF3/SNRP…
mrna processing	mrna processing	315	0.431063	2.11065	1e-10	1.39886e-08	1.139e-08	3902	tags=35%, list=17%, signal=30%	HNRNPA0/PRPF4/CWF19L2/SRSF6/PPWD1/DDX1/CELF1/RBM4B/PLRG1/FIP1L1/MTREX/DDX46/RNMT/SF3B1/DNAJC8/SRRM1/HNRNPU/SON/AQR/RBMX/GEMIN4/CMTR2/RBM17/PCF11/USP39/RPRD2/PPIH/IK/POLR2D/SCAF8/CLNS1A/SRSF8/CPSF3/HSPA8/CTNNBL1/SRSF7/PRMT9/GEMIN5/RBM19/LSM8/GEMIN2/DDX20/APP/TMED10/RBM14/SF3A3/LSM4/CLK1/PRPF4B/NUDT21/DHX35/AHCYL1/LEO1/SNRNP40/PPARGC1A/SNRNP200/CPSF6/SNRPD3/ALKBH5/WBP4/KHDC4/PPIE/AAR2/SMC1A/SYF2/CO…
mrna metabolic process	mrna metabolic process	447	0.409967	2.08005	1e-10	1.39886e-08	1.139e-08	4500	tags=37%, list=20%, signal=30%	HNRNPA0/PRPF4/CNOT2/CWF19L2/SRSF6/PPWD1/DDX1/CNOT10/CELF1/RBM4B/PLRG1/FIP1L1/TRMT61B/NCOA2/MTREX/DDX46/RNMT/CNOT6/SF3B1/TAF4/SRRM1/HNRNPU/SON/AQR/RBMX/CREB1/DKC1/GEMIN4/CMTR2/VIRMA/RBM17/PCF11/USP39/CBLL1/RPRD2/PPIH/IK/POLR2D/SCAF8/EIF3E/TTC37/CLNS1A/PCID2/HIPK3/SRSF8/NSUN2/CPSF3/RPUSD4/HSPA8/CTNNBL1/TAF2/SRSF7/EXOSC2/PRMT9/EXOSC9/GEMIN5/RBM19/LSM8/GEMIN2/PAN3/DDX20/APP/RBM14/SF3A3/LSM4/PRPF4B/NU…
neutrophil degranulation	neutrophil degranulation	472	-0.370492	-2.06262	1e-10	1.39886e-08	1.139e-08	4012	tags=32%, list=18%, signal=27%	DYNC1LI1/SIGLEC5/PNP/TBC1D10C/MMP8/TTR/BIN2/ORM1/HMOX2/PSMD11/SLCO4C1/TYROBP/STK11IP/CDA/LAMTOR3/PGLYRP1/TSPAN14/HUWE1/PLAC8/TOM1/TMEM63A/CXCL1/FABP5/PTPRJ/ALAD/PRG2/LCN2/CNN2/PPBP/SIGLEC9/ADGRE3/NBEAL2/ARL8A/MIF/RAB24/HLA-C/PFKL/CEACAM3/ATG7/DBNL/CTSB/GAA/CYFIP1/MOSPD2/ITGAL/RNASE3/GRN/VAT1/LAMTOR1/GALNS/SIRPA/RHOF/PLAUR/PKP1/EPX/ACAA1/SNAP25/STOM/SLC11A1/LAMTOR2/CYBA/VNN1/GPR84/LILRB3/OSCAR/RAB…
post-transcriptional regulation of gene expression	post-transcriptional regulation of gene expression	398	0.395308	1.97842	1e-10	1.39886e-08	1.139e-08	4207	tags=35%, list=19%, signal=29%	HNRNPA0/EIF2A/RAN/BZW2/CNOT2/APEX1/NAT10/ANGEL2/DDX1/CNOT10/CELF1/PHAX/RBM4B/PUM2/NCK1/EIF4B/CNOT6/EEF2/HNRNPU/AXIN2/RPL26/METAP1/PRKRA/PUM1/EIF3H/DKC1/MRPS27/SEPSECS/TRDMT1/CIRBP/ELP2/NOLC1/POLR2D/ZNF540/EIF3E/PCID2/TENT4A/NSUN2/RPL5/SERBP1/EIF1/RPUSD4/LSM14A/EIF3D/FASTKD3/EXOSC2/EXOSC9/GEMIN5/FXR1/PAN3/NCL/APP/ZC3H14/RACK1/RPS4X/USP16/NUDT21/PAIP1/ELP3/FASTKD2/METTL5/EIF2AK3/C1QBP/EIF4H/HENMT1/…
dna repair	dna repair	457	0.375232	1.90313	1e-10	1.39886e-08	1.139e-08	4737	tags=34%, list=21%, signal=28%	MAPK8/RPAIN/ASF1A/NSMCE4A/APEX1/SLC30A9/DDX1/ERCC5/ACTR5/PDS5A/SFR1/BARD1/CHD1L/WRN/SMARCAD1/SIRT1/SPIDR/AQR/TDP1/SPRTN/ERCC3/RRM2B/SWSAP1/HELQ/RIF1/XRCC5/UBA52/CHEK2/RAD50/TIPIN/FANCI/PRMT6/COPS8/POLR2D/RRM1/ACTR8/TENT4A/KAT5/REV3L/RFC3/BRCC3/UBE2A/RPA2/UVRAG/PRIMPOL/FANCD2/XPC/ACTL6A/MCM8/POLR2B/RNF168/EID3/GTF2H3/RFWD3/ALKBH2/USP47/CRY2/NOP53/EXD2/MCM2/RPS27A/POLE3/PMS1/RFC4/TERF2/POLD3/POLH/C…
ribosomal scanning and start codon recognition	ribosomal scanning and start codon recognition	59	0.649937	2.53788	1.06585e-10	1.45785e-08	1.18703e-08	4239	tags=63%, list=19%, signal=51%	EIF3L/EIF3I/RPS24/EIF4B/RPS14/EIF3H/RPS11/EIF3E/RPS25/EIF3J/EIF3D/RPS2/RPS19/RPS4X/RPS27A/RPS21/RPS12/EIF3F/EIF4H/RPS15A/RPS5/RPS26/RPS17/EIF3G/EIF3K/EIF3M/EIF2S1/RPS9/EIF2S3/EIF4A2/RPS6/RPS29/EIF1AX/RPS23/RPS8/RPS3/RPS10
mitochondrial gene expression	mitochondrial gene expression	146	0.502024	2.23237	1.46738e-10	1.96342e-08	1.59867e-08	6608	tags=55%, list=29%, signal=39%	MRPS9/MRPL45/MTIF3/TRMT61B/MRPS35/EARS2/MTERF3/CREB1/MRPS27/MRPS22/TFAM/MRPS26/RARS2/MRPL18/MRPL46/MRPS34/RPUSD4/MRPS23/FASTKD3/MRPL32/IARS2/TWNK/MRPS30/MRPL50/NOA1/MRPS31/TFB2M/FASTKD2/PPARGC1A/MRPS28/MRPL40/WARS2/MRPL9/MRPS17/TARS2/SUPV3L1/FASTKD1/DAP3/MRPS21/DARS2/MRPL36/HCFC1/TRIT1/TFB1M/MTERF2/GATB/MRPL49/YARS2/TEFM/AARS2/MRPL35/MRPL3/MRPL10/MRPS5/MRPL22/TUFM/MRPL43/LARS2/PPRC1/PTCD3/MRPS14/…
translation initiation complex formation	translation initiation complex formation	59	0.647452	2.52818	1.53956e-10	2.01617e-08	1.64162e-08	4239	tags=63%, list=19%, signal=51%	EIF3L/EIF3I/RPS24/EIF4B/RPS14/EIF3H/RPS11/EIF3E/RPS25/EIF3J/EIF3D/RPS2/RPS19/RPS4X/RPS27A/RPS21/RPS12/EIF3F/EIF4H/RPS15A/RPS5/RPS26/RPS17/EIF3G/EIF3K/EIF3M/EIF2S1/RPS9/EIF2S3/EIF4A2/RPS6/RPS29/EIF1AX/RPS23/RPS8/RPS3/RPS10
hallmark interferon alpha response	hallmark interferon alpha response	83	-0.57552	-2.55184	1.81045e-10	2.32153e-08	1.89026e-08	4302	tags=58%, list=19%, signal=47%	LAMP3/PARP14/CMPK2/IFIH1/IFIT2/USP18/MX1/BATF2/IRF2/NMI/CCRL2/IFI44/IRF9/HLA-C/LAP3/ISG15/IFI44L/ISG20/GMPR/EIF2AK2/EPSTI1/TRIM21/RSAD2/SAMD9L/GBP2/PARP12/CMTR1/TDRD7/TAP1/TMEM140/SP110/BST2/PLSCR1/OASL/MOV10/IRF1/HELZ2/ADAR/LY6E/TRAFD1/IFITM1/IFI35/IFI27/IFITM3/RNF31/IRF7/OGFR/IFITM2
formation of the ternary complex, and subsequently, the 43s complex	formation of the ternary complex, and subsequently, the 43s complex	52	0.668847	2.53776	2.4716e-10	2.98288e-08	2.42874e-08	4239	tags=65%, list=19%, signal=53%	EIF3L/EIF3I/RPS24/RPS14/EIF3H/RPS11/EIF3E/RPS25/EIF3J/EIF3D/RPS2/RPS19/RPS4X/RPS27A/RPS21/RPS12/EIF3F/RPS15A/RPS5/RPS26/RPS17/EIF3G/EIF3K/EIF3M/EIF2S1/RPS9/EIF2S3/RPS6/RPS29/EIF1AX/RPS23/RPS8/RPS3/RPS10
mrna splicing, via spliceosome	mrna splicing, via spliceosome	223	0.440479	2.07577	2.46197e-10	2.98288e-08	2.42874e-08	3902	tags=36%, list=17%, signal=30%	PRPF4/CWF19L2/SRSF6/PPWD1/DDX1/CELF1/RBM4B/PLRG1/MTREX/DDX46/SF3B1/SRRM1/HNRNPU/AQR/RBMX/GEMIN4/RBM17/USP39/PPIH/IK/CLNS1A/SRSF8/HSPA8/CTNNBL1/SRSF7/GEMIN5/RBM19/LSM8/GEMIN2/DDX20/RBM14/SF3A3/LSM4/PRPF4B/DHX35/SNRNP40/SNRNP200/SNRPD3/WBP4/KHDC4/PPIE/AAR2/SYF2/COIL/CRNKL1/RBM22/SRPK2/TRA2B/YTHDC1/SNRPA1/SRSF12/PPIL1/LUC7L/SNRPF/PRPF6/CACTIN/SYNCRIP/DDX17/PPIL3/PRPF8/RBMX2/GEMIN6/USP4/CWC27/PHF5A/M…
rna splicing, via transesterification reactions with bulged adenosine as nucleophile	rna splicing, via transesterification reactions with bulged adenosine as nucleophile	223	0.440479	2.07577	2.46197e-10	2.98288e-08	2.42874e-08	3902	tags=36%, list=17%, signal=30%	PRPF4/CWF19L2/SRSF6/PPWD1/DDX1/CELF1/RBM4B/PLRG1/MTREX/DDX46/SF3B1/SRRM1/HNRNPU/AQR/RBMX/GEMIN4/RBM17/USP39/PPIH/IK/CLNS1A/SRSF8/HSPA8/CTNNBL1/SRSF7/GEMIN5/RBM19/LSM8/GEMIN2/DDX20/RBM14/SF3A3/LSM4/PRPF4B/DHX35/SNRNP40/SNRNP200/SNRPD3/WBP4/KHDC4/PPIE/AAR2/SYF2/COIL/CRNKL1/RBM22/SRPK2/TRA2B/YTHDC1/SNRPA1/SRSF12/PPIL1/LUC7L/SNRPF/PRPF6/CACTIN/SYNCRIP/DDX17/PPIL3/PRPF8/RBMX2/GEMIN6/USP4/CWC27/PHF5A/M…
trna processing	trna processing	148	0.49246	2.20366	5.33095e-10	6.31e-08	5.13779e-08	3879	tags=39%, list=17%, signal=33%	NUP35/RAN/TRMT13/RPP21/DDX1/TARBP1/TRMT61B/XPOT/NUP133/RPP40/NUP93/NUP85/TYW1B/YRDC/RANBP2/NDC1/TRDMT1/ELP2/MOCS3/OSGEPL1/THUMPD3/QTRT2/NSUN2/LCMT2/RPUSD4/ALKBH8/NUP88/TP53RK/BCDIN3D/DUS4L/TRMT10A/ELP3/NUP160/THUMPD2/NUP54/OSGEP/PUS10/CPSF4/NUP205/RTRAF/ELP6/NUP107/TRIT1/THUMPD1/METTL2A/ELP4/CDKAL1/METTL6/NUP155/AARS2/POP5/NUP153/TRUB1/DUS1L/NUP37/PTCD1/PUS7/NUP62
rna splicing	rna splicing	266	0.415605	2.00526	5.48103e-10	6.36523e-08	5.18276e-08	4500	tags=38%, list=20%, signal=31%	PRPF4/CWF19L2/SRSF6/PPWD1/DDX1/CELF1/RBM4B/PLRG1/MTREX/DDX46/SF3B1/SRRM1/HNRNPU/AQR/RBMX/GEMIN4/RP9/RBM17/USP39/PPIH/DDX47/IK/CLNS1A/SRSF8/HSPA8/CTNNBL1/SRSF7/GEMIN5/RBM19/LSM8/GEMIN2/DDX20/RBM14/SF3A3/LSM4/PRPF4B/DHX35/SNRNP40/PPARGC1A/SNRNP200/SNRPD3/WBP4/KHDC4/PPIE/AAR2/SYF2/COIL/CRNKL1/RBM22/SRPK2/TRA2B/YTHDC1/SNRPA1/SRSF12/PPIL1/LUC7L/SNRPF/RTRAF/PRPF6/CACTIN/SYNCRIP/DDX17/PPIL3/PRPF8/DHX15/…
activation of the mrna upon binding of the cap-binding complex and eifs, and subsequent binding to 43s	activation of the mrna upon binding of the cap-binding complex and eifs, and subsequent binding to 43s	60	0.644087	2.50423	5.63612e-10	6.42413e-08	5.23072e-08	4239	tags=62%, list=19%, signal=50%	EIF3L/EIF3I/RPS24/EIF4B/RPS14/EIF3H/RPS11/EIF3E/RPS25/EIF3J/EIF3D/RPS2/RPS19/RPS4X/RPS27A/RPS21/RPS12/EIF3F/EIF4H/RPS15A/RPS5/RPS26/RPS17/EIF3G/EIF3K/EIF3M/EIF2S1/RPS9/EIF2S3/EIF4A2/RPS6/RPS29/EIF1AX/RPS23/RPS8/RPS3/RPS10
regulation of translation	regulation of translation	321	0.396301	1.94376	5.86694e-10	6.56563e-08	5.34593e-08	4694	tags=38%, list=21%, signal=31%	EIF2A/BZW2/CNOT2/NAT10/DDX1/CNOT10/CELF1/RBM4B/NCK1/EIF4B/CNOT6/EEF2/HNRNPU/RPL26/METAP1/PUM1/EIF3H/MRPS27/SEPSECS/CIRBP/ELP2/NOLC1/POLR2D/ZNF540/EIF3E/TENT4A/RPL5/EIF1/RPUSD4/LSM14A/EIF3D/FASTKD3/EXOSC2/EXOSC9/GEMIN5/FXR1/PAN3/NCL/APP/RACK1/RPS4X/USP16/PAIP1/ELP3/FASTKD2/METTL5/EIF2AK3/C1QBP/EIF4H/YTHDF3/FTO/GLE1/CNOT4/CNOT8/DIS3/TOB1/MTOR/EXOSC7/NGRN/CPEB2/EIF2B5/EEFSEC/ELAVL1/COA3/DPH6/RBM3/MI…
rna splicing, via transesterification reactions	rna splicing, via transesterification reactions	227	0.433718	2.05365	8.09932e-10	8.90202e-08	7.24828e-08	3902	tags=36%, list=17%, signal=30%	PRPF4/CWF19L2/SRSF6/PPWD1/DDX1/CELF1/RBM4B/PLRG1/MTREX/DDX46/SF3B1/SRRM1/HNRNPU/AQR/RBMX/GEMIN4/RBM17/USP39/PPIH/IK/CLNS1A/SRSF8/HSPA8/CTNNBL1/SRSF7/GEMIN5/RBM19/LSM8/GEMIN2/DDX20/RBM14/SF3A3/LSM4/PRPF4B/DHX35/SNRNP40/SNRNP200/SNRPD3/WBP4/KHDC4/PPIE/AAR2/SYF2/COIL/CRNKL1/RBM22/SRPK2/TRA2B/YTHDC1/SNRPA1/SRSF12/PPIL1/LUC7L/SNRPF/PRPF6/CACTIN/SYNCRIP/DDX17/PPIL3/PRPF8/RBMX2/GEMIN6/USP4/CWC27/PHF5A/M…
regulation of expression of slits and robos	regulation of expression of slits and robos	169	0.465421	2.11024	1.47447e-09	1.59217e-07	1.29639e-07	4239	tags=38%, list=19%, signal=31%	RPL24/RPL4/RPS24/RPL26/RPL12/PSMD9/RPS14/RPL15/RPL22/RPL31/RPL39/UBA52/CUL2/RPS11/RPL30/RPL5/RPS25/RPS2/RPL18A/PSMD5/RPL27A/RPS19/RPL28/RPS4X/RPS27A/RPS21/RPL10A/RPS12/USP33/PSMC1/RPL19/RPS15A/RPS5/RPS26/RPS17/RPL6/RPL29/PSMA4/RPLP1/PSMD6/RPL7A/RPL17/RPL32/PSMB7/RPL7/UPF3B/GSPT2/RPS9/RPL13A/PSMA8/RPS6/RPL36AL/PSMD7/MAGOH/RPS29/RPL21/MAGOHB/RPL27/RPS23/UPF3A/RPS8/RPL10/RPS3/RPL13/RPS10
amino acid and derivative metabolism	amino acid and derivative metabolism	355	0.379632	1.88506	2.02498e-09	2.14893e-07	1.74972e-07	3452	tags=29%, list=15%, signal=25%	MCCC1/SLC25A12/RPL24/APIP/CTH/RPL4/RPS24/GLUD1/DLAT/RPL26/HIBADH/RPL12/PSMD9/RPS14/RPL15/RPL22/RPL31/PDHB/SEPSECS/DAO/PDHX/GOT1/RPL39/UBA52/AIMP2/MPST/RPS11/SLC3A2/RPL30/RPL5/RPS25/RPS2/PDHA1/RPL18A/PSMD5/AHCY/IYD/RPL27A/LIPT1/RPS19/ALDH7A1/LIAS/PYCR2/RPL28/RPS4X/RPS27A/RPS21/RPL10A/RPS12/PSMC1/GATM/RPL19/RPS15A/DLD/SLC25A13/RPS5/RPS26/BBOX1/RPS17/RPL6/ACADSB/RPL29/PSMA4/ASL/EEFSEC/RPLP1/GLS/ENOP…
ribosome assembly	ribosome assembly	54	0.62977	2.40519	2.26196e-09	2.35973e-07	1.92136e-07	4259	tags=50%, list=19%, signal=41%	EFL1/EIF2A/RPS14/MDN1/MTERF3/XRCC5/BRIX1/RPL5/RPF2/RPS19/NOP53/RRS1/ABT1/RRP7BP/FASTKD2/C1QBP/SBDS/RPS5/RPL6/NGRN/RPLP0P6/RRP7A/MRPL22/RPL10/MRM2/NOP2/DDX28
defense response to bacterium	defense response to bacterium	185	-0.42197	-2.12969	2.88798e-09	2.96258e-07	2.41222e-07	4394	tags=36%, list=19%, signal=29%	LTF/FGR/PRB3/BPIFA1/COLEC12/SPRR2A/GSDMB/IGHV1-69/PGLYRP1/ANG/DEFA5/TIRAP/FCN2/LCN2/TLR4/SFTPD/LPO/ISG15/LYZL6/TNFRSF14/DEFB119/F2/OPTN/RNASE3/WFDC10A/RNF213/DEFB132/EPX/AKIRIN2/OAS3/GBP2/SLC11A1/JCHAIN/LYZL4/SYK/IL18/PLA2G2A/RNASE2/SHARPIN/GSDMD/SHC1/IGHV4-59/SLPI/IGHV1OR21-1/PGLYRP4/CFP/IL1B/ANXA3/PYCARD/RBCK1/FPR2/MYD88/SELP/ROMO1/STAB1/DEFB126/TLR2/REG3G/S100A8/WFDC3/RNF31/NLRC4/S100A12/CEBPB…
interferon alpha beta signaling	interferon alpha beta signaling	69	-0.57804	-2.44664	3.43083e-09	3.46177e-07	2.81867e-07	3777	tags=55%, list=17%, signal=46%	SOCS1/IFIT2/USP18/IFIT5/MX1/IFNA14/IFI6/IRF2/IRF9/HLA-C/ISG15/ISG20/IFNA5/EGR1/OAS3/RSAD2/GBP2/KPNA1/IFNA16/HLA-G/BST2/MX2/OASL/IRF1/IFNA10/ADAR/IFITM1/PTPN6/IFI35/IFI27/IFNAR1/RNASEL/XAF1/IRF3/IFITM3/IRF7/SOCS3/IFITM2
hallmark myc targets v1	hallmark myc targets v1	140	0.483097	2.14631	4.05406e-09	4.02463e-07	3.27697e-07	4765	tags=49%, list=21%, signal=39%	ABCE1/RAN/RSL1D1/CANX/APEX1/XPOT/RPL22/PABPC4/TOMM70/AIMP2/NOLC1/CLNS1A/RRM1/SRSF7/EIF3D/RPS2/PWP1/CCT4/UBE2E1/YWHAQ/MCM2/HSP90AB1/POLE3/RFC4/C1QBP/FBL/EIF4H/SNRPD3/RPS5/DDX21/MRPL9/VDAC3/RPL6/SET/PSMA4/TRA2B/SNRPA1/UBA2/COPS5/HSPD1/GLO1/NHP2/DHX15/EIF2S1/VBP1/ERH/EEF1B2/RPS6/IARS/PSMD7/EIF1AX/CDK2/TXNL4A/CCT7/TUFM/SSBP1/GOT2/AP3S1/HDAC2/RPS3/POLD2/RPS10/COX5A/CAD/NOP16/CDK4/GNL3/RRP9
trna metabolic process	trna metabolic process	153	0.46803	2.10829	4.69572e-09	4.58765e-07	3.73539e-07	4502	tags=40%, list=20%, signal=32%	TRMT13/RPP21/DDX1/TARBP1/TRMT61B/NARS2/RPP40/EARS2/TYW1B/YRDC/TRDMT1/RARS2/ELP2/MOCS3/OSGEPL1/THUMPD3/QTRT2/NSUN2/GTF3C3/LCMT2/RPUSD4/ALKBH8/IARS2/EXOSC2/EXOSC9/BCDIN3D/DUS4L/TRMT10A/ELP3/GTF3C2/THUMPD2/OSGEP/WARS2/PUS10/EXOSC7/TARS2/RTRAF/DARS2/ELP6/TRIT1/THUMPD1/METTL2A/GATB/ELP4/CDKAL1/YARS2/METTL6/AARS2/DTD1/POP5/TRUB1/DUS1L/PTCD1/PUS7/POLR2L/EXOSC10/LARS2/MARS2/TSEN2/TRMO/ELP1
regulation of mrna metabolic process	regulation of mrna metabolic process	276	0.398031	1.92839	7.91927e-09	7.61611e-07	6.20126e-07	4694	tags=37%, list=21%, signal=30%	HNRNPA0/CNOT2/APEX1/PTCD2/SRSF6/ANGEL2/CNOT10/CELF1/PUM2/BARD1/CNOT6/RBM11/SRRM1/HNRNPU/AXIN2/SON/FAM172A/PUM1/RBMX/SAP18/VIRMA/CIRBP/POLR2D/CLNS1A/PCID2/TENT4A/SERBP1/SRSF7/FASTKD3/RAVER2/IWS1/EXOSC2/EXOSC9/FXR1/PAN3/NCL/ZC3H14/NUDT21/PAIP1/RBM25/FASTKD2/AHCYL1/LEO1/CPSF6/C1QBP/YTHDF3/FTO/CNOT4/MBNL2/NUP98/CNOT8/DIS3/TOB1/EXOSC7/TENT5A/ELAVL1/SRPK2/TRA2B/RBM3/YTHDC1/FASTKD1/SRSF12/NSRP1/SYNCRIP/…
regulation of cellular amide metabolic process	regulation of cellular amide metabolic process	374	0.369535	1.84778	9.23511e-09	8.74493e-07	7.12038e-07	4722	tags=35%, list=21%, signal=28%	EIF2A/BZW2/RTN1/CNOT2/NAT10/DDX1/CNOT10/CELF1/RBM4B/NCK1/EIF4B/CNOT6/EEF2/HNRNPU/RPL26/METAP1/PUM1/EIF3H/MRPS27/SEPSECS/PRNP/CIRBP/ELP2/NOLC1/POLR2D/ZNF540/EIF3E/TENT4A/GSAP/RPL5/EIF1/RPUSD4/LSM14A/EIF3D/FASTKD3/EXOSC2/EXOSC9/GEMIN5/FXR1/PAN3/NCL/APP/TMED10/RACK1/RPS4X/USP16/PAIP1/ELP3/FASTKD2/METTL5/EIF2AK3/C1QBP/EIF4H/YTHDF3/FTO/GLE1/CNOT4/CNOT8/DIS3/TOB1/MTOR/EXOSC7/NGRN/CPEB2/EIF2B5/EEFSEC/EL…
hallmark inflammatory response	hallmark inflammatory response	169	-0.417152	-2.09671	1.13115e-08	1.05488e-06	8.58916e-07	3300	tags=31%, list=15%, signal=26%	IL1R1/FZD5/IL15RA/GNAI3/NMI/OSMR/CCRL2/LYN/GP1BA/ITGB3/SLC7A2/EIF2AK2/PLAUR/CSF3R/TACR1/KIF1B/MARCO/IL18/LIF/KLF6/ADRM1/TNFRSF1B/BST2/LDLR/MXD1/CDKN1A/P2RX4/IL1B/BDKRB1/IRF1/TIMP1/LY6E/PROK2/GABBR1/C5AR1/IFITM1/C3AR1/KCNJ2/STAB1/FFAR2/FPR1/CD82/IFNAR1/TNFSF10/GNA15/IFNGR2/CD55/IRF7/OSM/ADM/TLR1/AQP9
cell cycle checkpoints	cell cycle checkpoints	252	0.404255	1.93488	1.87961e-08	1.72671e-06	1.40594e-06	4725	tags=36%, list=21%, signal=29%	CLASP2/ZW10/RCC2/CKAP5/PAFAH1B1/BARD1/CENPQ/WRN/NUP133/ORC2/NUP85/ANAPC10/PSMD9/PPP2R5C/RANBP2/SPDL1/UBA52/CHEK2/RAD50/ANAPC7/KAT5/RFC3/BRCC3/RPA2/ANAPC16/PSMD5/MCM8/RNF168/ORC4/CCNE1/UBE2E1/YWHAQ/CENPU/MCM2/CENPL/RPS27A/ORC3/RFC4/CENPK/NUP160/XPO1/DYNC1I2/PSMC1/PHF20/MAPRE1/CHEK1/TAOK1/CDC23/RHNO1/CENPP/CDC16/ABRAXAS1/CENPE/HERC2/PSMA4/PPP2R5E/PSMD6/MCM3/BLM/PSMB7/MIS12/ORC6/CENPC/NUP107/DYNLL1/…
signaling by robo receptors	signaling by robo receptors	214	0.416844	1.96044	2.33764e-08	2.11591e-06	1.72284e-06	4410	tags=35%, list=19%, signal=28%	CLASP2/RPL24/NCK1/RPL4/RPS24/RPL26/RPL12/PSMD9/RPS14/RPL15/RPL22/RPL31/RPL39/UBA52/CUL2/RPS11/RPL30/RPL5/RPS25/RPS2/RPL18A/PSMD5/RPL27A/RPS19/RPL28/RPS4X/RPS27A/PPP3CB/RPS21/RPL10A/RPS12/USP33/PSMC1/RPL19/RPS15A/RPS5/RPS26/RPS17/PRKAR2A/RPL6/RPL29/PSMA4/RPLP1/PSMD6/RPL7A/RPL17/RPL32/PSMB7/RPL7/SOS2/UPF3B/GSPT2/RPS9/RPL13A/PSMA8/RPS6/RPL36AL/PSMD7/MAGOH/RPS29/RPL21/MAGOHB/RPL27/PRKACB/NELL2/RPS23/…
regulation of cellular macromolecule biosynthetic process	regulation of cellular macromolecule biosynthetic process	399	0.358371	1.7946	2.88539e-08	2.57385e-06	2.0957e-06	4694	tags=35%, list=21%, signal=28%	EIF2A/BZW2/CNOT2/NAT10/DDX1/CNOT10/CELF1/RBM4B/NCK1/EIF4B/CNOT6/EEF2/HNRNPU/RPL26/METAP1/PUM1/EIF3H/MRPS27/SEPSECS/CIRBP/ELP2/NOLC1/POLR2D/ZNF540/EIF3E/TENT4A/RPL5/EIF1/RPUSD4/LSM14A/EIF3D/FASTKD3/EXOSC2/EXOSC9/GEMIN5/FXR1/PAN3/NCL/APP/RACK1/ABCB10/RPS4X/USP16/ALG10B/PAIP1/ELP3/FASTKD2/METTL5/EIF2AK3/NECAB1/C1QBP/EIF4H/YTHDF3/PLCB1/FTO/GLE1/CNOT4/RABL3/CNOT8/DIS3/TOB1/MTOR/EXOSC7/NGRN/CPEB2/EIF2B…
rna localization	rna localization	119	0.483268	2.11171	5.1747e-08	4.55004e-06	3.70478e-06	4314	tags=43%, list=19%, signal=35%	RAN/CKAP5/PHAX/TOMM20/XPOT/NUP133/NUP93/HNRNPU/NUP85/DKC1/THOC1/CCT2/MRPL18/POLR2D/ZNHIT6/PCID2/IWS1/TGFBR2/NUP88/CCT4/NXT1/SIDT2/NUP160/FBL/ALKBH5/NCBP3/GLE1/ZC3H11A/CHTOP/BICD1/YTHDC1/RTRAF/PRPF6/DDX19B/SIDT1/NUP107/ATXN2/NXF5/SMG6/MAGOH/NUP155/MAGOHB/NUP153/RBM15B/NUP62/ALYREF/HHEX/RBFOX1/SARNP/NOP58/TOMM20L
nucleic acid phosphodiester bond hydrolysis	nucleic acid phosphodiester bond hydrolysis	90	0.525581	2.19486	6.85028e-08	5.86943e-06	4.77906e-06	3480	tags=39%, list=15%, signal=33%	DDX1/ERCC5/FIP1L1/RPP40/ZC3H12B/ERCC3/PCF11/RAD50/TOE1/CPSF3/EXOSC2/LACTB2/RCL1/EXOSC9/EXD2/RRS1/ABT1/RPS21/NUDT21/CPSF6/RNASE6/RNASEH1/NOP9/ZC3H12C/EXOSC7/CPSF4/CSTF2T/NYNRIN/NHP2/NOP14/NOL9/ERI1/SETMAR/KRI1/PARN
cellular response to starvation	cellular response to starvation	252	0.394807	1.88966	7.15202e-08	5.86943e-06	4.77906e-06	4239	tags=37%, list=19%, signal=30%	FOXO1/SESN1/MAPK8/SH3BP4/RPL24/RPL4/RPS24/WRN/SIRT1/KLF10/ATF2/ITFG2/RPL26/RPL12/RPS14/RPL15/RPL22/SEH1L/RPL31/RPL39/UBA52/RPS11/RPL30/KAT5/MIOS/HSPA5/RPL5/RPS25/HSPA8/RPS2/MAPK1/BMPR2/RPL18A/RPL27A/RPS19/PIK3R4/RPL28/WDR59/RPS4X/RPS27A/RPS21/RPL10A/STK26/RPS12/USP33/MYBBP1A/EIF2AK3/RPL19/TBL2/RPS15A/RPS5/RPS26/RPS17/MTOR/RPL6/RPL29/RPLP1/RPL7A/RPL17/RPL32/PRKAA1/PRKAG2/RPL7/SUV39H1/ATG5/GCN1/ATP…
organelle biogenesis and maintenance	organelle biogenesis and maintenance	265	0.38973	1.87973	6.98524e-08	5.86943e-06	4.77906e-06	5561	tags=43%, list=25%, signal=33%	CHD9/CNTRL/LZTFL1/SDCCAG8/EXOC5/CKAP5/IFT57/PAFAH1B1/CEP78/NCOA2/GLUD1/ATF2/HSPA9/WDR35/SMO/ALMS1/CREB1/TFAM/CCT2/CCT8/MKKS/IFT172/TCTN1/IFT74/BBS4/TWNK/MEF2C/CCT4/CYCS/BBS10/CEP70/CCT5/BBS1/EXOC2/TFB2M/PPARGC1A/RAB11A/DYNC1I2/MAPRE1/NPHP3/POLG2/TRIP11/ARF4/CEP131/ARL13B/HSP90AA1/MEF2D/DNAJC11/IMMT/TRAF3IP1/TMEM216/BBS7/PRKAG2/KIFAP3/CENPJ/HSPB11/HCFC1/DYNLL1/ATP5PO/TFB1M/CEP41/ATP5MC3/ATP5PF/SIR…
response to bacterium	response to bacterium	347	-0.335564	-1.81677	7.0273e-08	5.86943e-06	4.77906e-06	3689	tags=28%, list=16%, signal=24%	BAIAP2L1/CTR9/IGHV1-69/PGLYRP1/ANG/IRAK1/NOS1/PDCD1LG2/PAF1/DEFA5/TIRAP/CXCL1/FZD5/FCN2/OTUD5/LCN2/PPBP/CITED1/LYN/TLR4/SFTPD/LPO/ISG15/LYZL6/TNFRSF14/CHMP5/DEFB119/F2R/F2/OPTN/RNASE3/SNCA/BAIAP2/SIRPA/WFDC10A/RNF213/LGALS9/TNF/DEFB132/EPX/AKIRIN2/OAS3/GBP2/SLC11A1/CD274/JCHAIN/LYZL4/SYK/CCL3/IL18/PLA2G2A/ACOD1/PALM3/RNASE2/TICAM1/GIT1/SHARPIN/GSDMD/SHC1/IGHV4-59/SLPI/IGHV1OR21-1/TNFRSF1B/TRIM41/…
positive regulation of response to external stimulus	positive regulation of response to external stimulus	353	-0.326273	-1.77606	7.12841e-08	5.86943e-06	4.77906e-06	3338	tags=25%, list=15%, signal=22%	PLA2G5/AGT/TIRAP/FCN2/NMI/STX4/OSMR/TTBK1/XCL2/AIF1/LYN/TLR4/VTN/CCR2/AIM2/KLRC2/TSLP/FGFR1/F2/OPTN/MOSPD2/SNCA/GRN/LGALS9/TNF/FGF18/NUPR1/AKIRIN2/PTGS2/CEBPA/CYBA/AKIRIN1/LGMN/RIPOR2/SFPQ/FADD/SYK/CCL3/IL18/NECTIN2/CCL21/KLK3/PLA2G2A/CGAS/ACOD1/ZBP1/HLA-G/CCR1/MET/CREB3/NINJ1/TRIM56/HSPB1/TRIM41/PLSCR1/OASL/P2RX4/IL1B/TRADD/NLRP12/PYCARD/FPR2/PTN/MCU/IL17RA/CALR/ARG1/IFI35/FFAR2/TLR2/HCK/ZNF580/…
non-coding rna metabolism	non-coding rna metabolism	46	0.635539	2.3518	8.47748e-08	6.77648e-06	5.51761e-06	4233	tags=59%, list=19%, signal=48%	NUP35/PHAX/NUP133/NUP93/NUP85/GEMIN4/RANBP2/NDC1/CLNS1A/NUP88/GEMIN5/GEMIN2/DDX20/NUP160/SNRPD3/NUP54/NUP205/SNRPF/NUP107/GEMIN6/NUP155/NUP153/SNRPB/GEMIN8/NUP37/NUP62/TGS1
snrnp assembly	snrnp assembly	46	0.635539	2.3518	8.47748e-08	6.77648e-06	5.51761e-06	4233	tags=59%, list=19%, signal=48%	NUP35/PHAX/NUP133/NUP93/NUP85/GEMIN4/RANBP2/NDC1/CLNS1A/NUP88/GEMIN5/GEMIN2/DDX20/NUP160/SNRPD3/NUP54/NUP205/SNRPF/NUP107/GEMIN6/NUP155/NUP153/SNRPB/GEMIN8/NUP37/NUP62/TGS1
defense response to symbiont	defense response to symbiont	168	-0.407547	-2.04685	9.45935e-08	7.36991e-06	6.00079e-06	3731	tags=33%, list=16%, signal=28%	IFIH1/IFIT2/IFIT5/MX1/IFI6/IRF2/RNASE1/DDIT4/ISG15/AIM2/IFI44L/ATG7/ISG20/PLA2G10/STAT1/EIF2AK2/TRIM21/OAS3/RSAD2/DDX58/IKBKE/TRIM11/FADD/SLFN11/AGBL5/CGAS/ACOD1/RNASE2/DDX60L/ZBP1/SLFN13/TRIM56/TRIM41/BST2/MX2/PLSCR1/IFIT1B/AICDA/OASL/MOV10/IRF1/PYCARD/TBKBP1/MYD88/APOBEC3C/IFITM1/TLR2/IFI27/RNASEL/APOBEC3A/IRF3/IFITM3/RIPK3/IRF7/ZNFX1/IFITM2
defense response to virus	defense response to virus	168	-0.407547	-2.04685	9.45935e-08	7.36991e-06	6.00079e-06	3731	tags=33%, list=16%, signal=28%	IFIH1/IFIT2/IFIT5/MX1/IFI6/IRF2/RNASE1/DDIT4/ISG15/AIM2/IFI44L/ATG7/ISG20/PLA2G10/STAT1/EIF2AK2/TRIM21/OAS3/RSAD2/DDX58/IKBKE/TRIM11/FADD/SLFN11/AGBL5/CGAS/ACOD1/RNASE2/DDX60L/ZBP1/SLFN13/TRIM56/TRIM41/BST2/MX2/PLSCR1/IFIT1B/AICDA/OASL/MOV10/IRF1/PYCARD/TBKBP1/MYD88/APOBEC3C/IFITM1/TLR2/IFI27/RNASEL/APOBEC3A/IRF3/IFITM3/RIPK3/IRF7/ZNFX1/IFITM2
response to cytokine	response to cytokine	488	-0.302164	-1.6929	1.0099e-07	7.76993e-06	6.3265e-06	4992	tags=32%, list=22%, signal=25%	DUOX1/GBP3/IL4R/NR1D1/IFNA4/XCL1/DAB2IP/CD58/SMPD1/GBP5/PRKACA/PLVAP/RHOA/LILRB4/HTRA2/PDE2A/IFNW1/FOXO3/TNIP2/POU4F1/TRAF2/IL36G/LAMP3/MPL/UBE2G2/IFNA2/TCF7/LILRB1/CXCL16/CCL24/HYAL2/IL37/CCL13/SP100/SOCS1/CTR9/MX1/MAPK11/IRAK1/TMEM102/IFNA14/BRCA1/IL1R1/CXCL1/USP10/IL15RA/OSMR/CSF2RA/PTPRJ/XCL2/PPBP/THPO/ST3GAL6/AIF1/CITED1/MAP2K7/TLR4/SMPD4/ISG15/CCR2/AIM2/EPO/JAGN1/PRLR/TFF2/OCSTAMP/CRNN/IFNA…
rrna modification in the nucleus and cytosol	rrna modification in the nucleus and cytosol	59	0.585698	2.28704	1.02765e-07	7.80884e-06	6.35819e-06	4298	tags=58%, list=19%, signal=47%	WDR36/NAT10/HEATR1/RPS14/KRR1/DKC1/UTP15/DDX47/DIMT1/UTP4/IMP3/PNO1/RPS2/WDR43/WDR75/RCL1/NOL11/FBL/UTP14C/EMG1/GAR1/UTP6/NHP2/THUMPD1/DCAF13/NOP14/RPS9/BUD23/RRP7A/RPS6/UTP14A/UTP18/NOP2/NOP58
mitochondrial translation	mitochondrial translation	111	0.490988	2.1262	1.42781e-07	1.07173e-05	8.72634e-06	5475	tags=48%, list=24%, signal=36%	MRPS9/MRPL45/MTIF3/MRPS35/GFM1/EARS2/MRPS27/MRPS22/MRPS26/OXA1L/RARS2/MRPL18/MRPL46/MRPS34/MRPS23/MRPL32/IARS2/MRPS30/MRPL50/NOA1/MRPS31/FASTKD2/MRPS28/MRPL40/WARS2/MRPL9/MRPS17/TARS2/DAP3/MRPS21/DARS2/MRPL36/GATB/MRPL49/YARS2/AARS2/MRPL35/MRPL3/MRPL10/MRPS5/MRPL22/TUFM/MRPL43/LARS2/MRPS36/PTCD3/MRPS14/MRPS6/MRPL37/MRPL52/MRPL19/MRPL48/MRPL58
negative regulation of viral genome replication	negative regulation of viral genome replication	52	-0.582834	-2.3549	1.45118e-07	1.07615e-05	8.76229e-06	2689	tags=50%, list=12%, signal=44%	IFIH1/IFIT5/MX1/ISG15/ISG20/EIF2AK2/TNF/OAS3/RSAD2/PARP10/PROX1/SLPI/BST2/PLSCR1/AICDA/BTBD17/OASL/APOBEC3C/IFITM1/RNASEL/APOBEC3A/TNIP1/IFITM3/SRPK1/ZNFX1/IFITM2
rna modification	rna modification	165	0.434869	1.97078	1.70097e-07	1.24637e-05	1.01483e-05	4502	tags=42%, list=20%, signal=34%	TRMT13/NAT10/TARBP1/TRMT61B/DKC1/TYW1B/YRDC/CMTR2/VIRMA/TRDMT1/CBLL1/ELP2/DIMT1/MOCS3/OSGEPL1/THUMPD3/QTRT2/NSUN2/LCMT2/RPUSD4/ALKBH8/BCDIN3D/DUS4L/TRMT10A/ELP3/TFB2M/METTL5/THUMPD2/FBL/SNRPD3/ALKBH5/HENMT1/OSGEP/FTO/PUS10/EMG1/RPUSD2/GAR1/SNRPF/ELP6/TRIT1/NHP2/THUMPD1/TFB1M/METTL2A/BUD23/ELP4/CDKAL1/MRM3/METTL6/AARS2/ADARB1/PARN/ZC3H13/SNRPB/RBM15B/TRUB1/DUS1L/ADARB2/PUS7/ALKBH3/METTL16/METTL3/M…
ribosomal small subunit biogenesis	ribosomal small subunit biogenesis	67	0.563107	2.25443	1.72745e-07	1.25087e-05	1.0185e-05	3455	tags=45%, list=15%, signal=38%	NAT10/SRFBP1/HEATR1/RPS24/RPP40/LTV1/RPS14/RIOK2/XRCC5/IMP3/NOB1/RPS25/WDR43/NOL11/RPS19/RRS1/ABT1/RPS21/RRP7BP/EMG1/RPS5/NOP9/RPS17/UTP6/DCAF13/NOP14/HELB/RRP7A/RPS6/KRI1
positive regulation of translation	positive regulation of translation	115	0.469296	2.04393	2.64931e-07	1.8961e-05	1.54386e-05	4682	tags=43%, list=21%, signal=35%	NAT10/NCK1/EEF2/HNRNPU/RPL26/MRPS27/CIRBP/POLR2D/EIF3E/TENT4A/RPL5/RPUSD4/EIF3D/FASTKD3/FXR1/RPS4X/USP16/PAIP1/FASTKD2/METTL5/C1QBP/YTHDF3/TOB1/MTOR/NGRN/EIF2B5/ELAVL1/COA3/RBM3/RMND1/SYNCRIP/UPF3B/BOLL/RPS6KB1/YTHDF2/POLR2G/RPS9/HNRNPD/EIF2S3/KHDRBS1/HABP4/EIF5A2/UPF3A/YTHDF1/PLXNB2/METTL3/JMJD4/LARP4B/EIF3C/EIF4A3
translational initiation	translational initiation	51	0.602481	2.26985	2.68932e-07	1.90262e-05	1.54916e-05	3630	tags=51%, list=16%, signal=43%	ABCE1/EIF3L/MTIF3/EIF3I/EIF4B/EIF3H/EIF3E/EIF3J/EIF3D/DENR/EIF2D/EIF2B1/PAIP1/EIF3F/EIF4H/RPS5/RPS17/EIF3G/EIF2B5/EIF3K/MIF4GD/EIF3M/EIF2S3/EIF4A2/EIF1AX/LTO1
mitochondrion organization	mitochondrion organization	355	0.353384	1.75473	2.90793e-07	2.0339e-05	1.65606e-05	5244	tags=39%, list=23%, signal=30%	MAPK8/TOMM6/TIMM21/PTCD2/SLC25A5/COX20/NDUFB2/SLC25A6/NIPSNAP2/BCS1L/TOMM20/IMMP2L/MTX3/ATF2/HSPA9/TIMM44/SLC25A36/RRM2B/SLIRP/TOMM70/ULK2/OXA1L/TRAK1/RRM1/TTC19/PRIMPOL/CHCHD10/LETMD1/RHOT1/FASTKD3/CHCHD4/TOMM40/THEM4/MOAP1/TWNK/TMEM14A/DNAJC19/CTSK/BNIP3/GABPB1/SLC35F6/NDUFB5/DNAJA3/NDUFS4/VPS35/PPARGC1A/MIPEP/COA5/VPS13C/TMEM126B/NDUFA8/POLG2/PYROXD2/TOMM7/NDUFAF4/OPA1/TMEM126A/ATPAF2/NDUFAF7/…
innate immune response	innate immune response	384	-0.310723	-1.70656	3.56308e-07	2.46413e-05	2.00637e-05	4146	tags=34%, list=18%, signal=28%	TRIM27/TRIM25/DEFB114/DHX58/SRMS/CASP1/PTX3/IGHG1/GBP3/IFNA4/XCL1/CD58/ULBP3/SMPD1/TIFA/GBP5/IFNW1/RAET1E/RAET1G/LTF/FGR/IFNA2/BPIFA1/MASP1/CLEC6A/CXCL16/POLR3A/TRIM49B/CCL24/COLEC12/CCL13/SP100/TNK1/IFIH1/IGHV1-69/PGLYRP1/ANG/MX1/IRAK1/PTK6/IFNA14/DEFA5/FCN2/IFI6/TRIM10/CFB/XCL2/LCN2/NCF1/AIF1/CITED1/LYN/TLR4/SFTPD/ISG15/KLRC2/PPP1R14B/DEFB119/IKBKG/IFNA5/RNASE3/SNCA/STAT1/SIRPA/WFDC10A/TRIM21/L…
global genome nucleotide excision repair (gg-ner)	global genome nucleotide excision repair (gg-ner)	84	0.511397	2.10945	4.20628e-07	2.87663e-05	2.34224e-05	4951	tags=48%, list=22%, signal=37%	ERCC5/ACTR5/CHD1L/ERCC3/UBA52/COPS8/ACTR8/RFC3/RPA2/XPC/ACTL6A/GTF2H3/RPS27A/POLE3/RFC4/POLD3/COPS6/PARP2/COPS4/GTF2H2/LIG1/COPS5/INO80D/MNAT1/DDB1/PIAS3/GTF2H1/RNF111/INO80/RUVBL1/LIG3/COPS7B/POLD2/RFC5/UBE2V2/RPA1/COPS3/CUL4B/MCRS1/POLE4
hiv life cycle	hiv life cycle	143	0.4495	1.99879	4.27212e-07	2.88955e-05	2.35275e-05	3968	tags=38%, list=18%, signal=31%	NUP35/RAN/NUP133/RNMT/NUP93/TAF4/NUP85/TAF1L/ERCC3/VTA1/SUPT16H/RANBP2/NDC1/XRCC5/UBA52/NELFCD/POLR2D/TAF2/POLR2B/NUP88/GTF2H3/RPS27A/PPIA/NUP160/XPO1/TBP/TAF5/NUP54/PDCD6IP/NMT1/CCR5/CCNT2/GTF2H2/NUP205/LIG1/TAF15/NUP107/POLR2G/MNAT1/GTF2E1/NMT2/BANF1/GTF2F2/GTF2H1/CHMP6/GTF2A2/NUP155/CCNT1/NUP153/NUP37/NUP62/SSRP1/POLR2L/CHMP2B
gpcrs, class a rhodopsin-like	gpcrs, class a rhodopsin-like	223	-0.362614	-1.89088	4.34376e-07	2.90607e-05	2.3662e-05	5303	tags=34%, list=23%, signal=26%	CCR3/OR2F2/GRPR/OR2H1/CHRM5/OR1A2/OR10A5/OR2B6/HRH1/RABGAP1/AVPR2/FFAR3/OR6A2/P2RY2/LHCGR/OR5V1/PTGER3/F2RL1/GPR27/NPFFR2/ADRB3/OR2S2/OR12D3/OR8B8/ADRA1B/CCR8/CCRL2/SUCNR1/OR1C1/OR1E1/CCR2/ADRA2A/OR6B1/MLNR/OR10H3/TBXA2R/F2R/GALR1/OR1I1/HRH3/ADRA2B/GPR45/DRD3/CCR4/OR7A17/CCR10/HTR2A/NPY5R/MC2R/EDNRA/HCAR1/NTSR1/OR10J1/GPR39/NMUR2/OR1D2/CCR1/GPR3/SSTR2/GPR32/ACKR4/FSHR/GPR63/EDNRB/BDKRB1/PTGDR2/CH…
response to virus	response to virus	274	-0.336371	-1.78483	4.90746e-07	3.24789e-05	2.64453e-05	3731	tags=31%, list=16%, signal=26%	FGR/ODC1/IFNA2/F2RL1/RIOK3/BPIFA1/LILRB1/HYAL2/IFIH1/IFIT2/IFIT5/MX1/MAPK11/IFNA14/IFI6/IRF2/RNASE1/NMI/DDIT4/IFI44/ISG15/AIM2/IFI44L/ATG7/ISG20/PLA2G10/IKBKG/IFNA5/STAT1/EIF2AK2/TRIM21/LGALS9/TNF/OAS3/RSAD2/DDX58/VWCE/IKBKE/TRIM11/PIM2/FADD/SLFN11/AGBL5/IFNA16/CGAS/ACOD1/RNASE2/DDX60L/ZBP1/SLFN13/TRIM56/HSPB1/TRIM41/BST2/MX2/PLSCR1/IL10RB/IFIT1B/AICDA/BTBD17/OASL/MOV10/IRF1/PYCARD/ADAR/TBKBP1/MY…
nucleotide excision repair	nucleotide excision repair	110	0.479673	2.07154	4.96777e-07	3.25283e-05	2.64855e-05	4951	tags=45%, list=22%, signal=36%	ERCC5/ACTR5/CHD1L/AQR/ERCC3/UBA52/COPS8/POLR2D/ACTR8/RFC3/RPA2/XPC/ACTL6A/POLR2B/GTF2H3/RPS27A/POLE3/RFC4/POLD3/COPS6/PARP2/COPS4/PPIE/ERCC8/HMGN1/GTF2H2/LIG1/COPS5/POLR2G/INO80D/MNAT1/DDB1/PIAS3/ZNF830/GTF2H1/RNF111/USP7/INO80/RUVBL1/LIG3/COPS7B/POLR2L/POLD2/RFC5/UBE2V2/RPA1/COPS3/CUL4B/MCRS1/POLE4
transcription-coupled nucleotide excision repair (tc-ner)	transcription-coupled nucleotide excision repair (tc-ner)	78	0.518239	2.11245	5.04656e-07	3.26964e-05	2.66224e-05	4951	tags=47%, list=22%, signal=37%	ERCC5/AQR/ERCC3/UBA52/COPS8/POLR2D/RFC3/RPA2/POLR2B/GTF2H3/RPS27A/POLE3/RFC4/POLD3/COPS6/COPS4/PPIE/ERCC8/HMGN1/GTF2H2/LIG1/COPS5/POLR2G/MNAT1/DDB1/ZNF830/GTF2H1/USP7/LIG3/COPS7B/POLR2L/POLD2/RFC5/RPA1/COPS3/CUL4B/POLE4
late phase of hiv life cycle	late phase of hiv life cycle	130	0.451387	1.99263	7.53153e-07	4.82881e-05	3.93175e-05	3968	tags=38%, list=18%, signal=32%	NUP35/RAN/NUP133/RNMT/NUP93/TAF4/NUP85/TAF1L/ERCC3/VTA1/SUPT16H/RANBP2/NDC1/UBA52/NELFCD/POLR2D/TAF2/POLR2B/NUP88/GTF2H3/RPS27A/PPIA/NUP160/XPO1/TBP/TAF5/NUP54/PDCD6IP/NMT1/CCNT2/GTF2H2/NUP205/TAF15/NUP107/POLR2G/MNAT1/GTF2E1/NMT2/GTF2F2/GTF2H1/CHMP6/GTF2A2/NUP155/CCNT1/NUP153/NUP37/NUP62/SSRP1/POLR2L/CHMP2B
export of viral ribonucleoproteins from nucleus	export of viral ribonucleoproteins from nucleus	26	0.716162	2.36997	7.86833e-07	4.94179e-05	4.02375e-05	3879	tags=65%, list=17%, signal=54%	NUP35/RAN/NUP133/NUP93/NUP85/RANBP2/NDC1/NUP88/NUP160/XPO1/NUP54/NUP205/NUP107/NUP155/NUP153/NUP37/NUP62
nep ns2 interacts with the cellular export machinery	nep ns2 interacts with the cellular export machinery	26	0.716162	2.36997	7.86833e-07	4.94179e-05	4.02375e-05	3879	tags=65%, list=17%, signal=54%	NUP35/RAN/NUP133/NUP93/NUP85/RANBP2/NDC1/NUP88/NUP160/XPO1/NUP54/NUP205/NUP107/NUP155/NUP153/NUP37/NUP62
macrophage activation	macrophage activation	39	-0.616728	-2.35801	8.40781e-07	5.20549e-05	4.23846e-05	3187	tags=41%, list=14%, signal=35%	NMI/AIF1/TLR4/SNCA/GRN/TNF/SLC11A1/SYK/C1QA/FPR2/C5AR1/TMEM106A/IFI35/TLR1/DYSF/SBNO2
cell cycle, mitotic	cell cycle, mitotic	477	0.316959	1.61471	8.45733e-07	5.20549e-05	4.23846e-05	4760	tags=31%, list=21%, signal=25%	SKP2/CNTRL/NUP35/RAN/CLASP2/ZW10/SDCCAG8/RCC2/SMC2/NCAPD3/NEK7/CKAP5/HDAC1/PAFAH1B1/PDS5A/CEP78/CENPQ/NUP133/E2F5/NUP93/ORC2/NUP85/ANAPC10/PSMD9/PPP2R5C/ALMS1/E2F6/PPP1CB/LEMD3/RANBP2/SPDL1/NDC1/UBA52/USO1/ANAPC7/WAPL/LBR/RFC3/RPA2/EML4/MAPK1/ANAPC16/PSMD5/MCM8/NUP88/ORC4/CEP70/CCNE1/UBE2E1/CENPU/MCM2/CENPL/RPS27A/ORC3/HSP90AB1/PPP2R2A/POLE3/RFC4/CENPK/NUP160/XPO1/DYNC1I2/POLD3/PSMC1/MAPRE1/RBL2/…
dna-templated dna replication	dna-templated dna replication	127	0.454013	2.00492	8.73972e-07	5.32604e-05	4.33662e-05	4653	tags=40%, list=21%, signal=32%	RPAIN/BARD1/WRN/ORC2/RRM2B/THOC1/RAD50/TIPIN/RRM1/REV3L/RFC3/PRIMPOL/TWNK/MCM8/ORC4/RFWD3/EXD2/MCM2/ORC3/POLE3/RFC4/POLD3/POLG2/DDX21/FAM111A/SRPK2/MCM3/BLM/NOC3L/LIG1/ORC6/SAMHD1/HELB/ZNF830/SETMAR/PRIM1/TEFM/CENPX/TIMELESS/LIG3/CDK2AP1/MGME1/ALYREF/SSBP1/GINS3/POLD2/POLG/RFC5/BRCA2/RPA1/ATRX
transport of mature mrna derived from an intronless transcript	transport of mature mrna derived from an intronless transcript	36	0.640762	2.26774	9.40118e-07	5.67297e-05	4.6191e-05	3889	tags=53%, list=17%, signal=44%	NUP35/FIP1L1/NUP133/NUP93/NUP85/RANBP2/NDC1/CPSF3/NUP88/NUP160/NUP54/CPSF4/NUP205/NUP107/NUP155/NUP153/NUP37/NUP62/ALYREF
negative regulation of viral process	negative regulation of viral process	80	-0.487129	-2.13819	1.08255e-06	6.46902e-05	5.26727e-05	2689	tags=35%, list=12%, signal=31%	ISG15/ISG20/STAT1/EIF2AK2/TRIM21/TNF/OAS3/RSAD2/PARP10/TRIM11/PROX1/SLPI/BST2/PLSCR1/AICDA/BTBD17/CH25H/OASL/LY6E/APOBEC3C/IFITM1/RNASEL/APOBEC3A/TNIP1/IFITM3/SRPK1/ZNFX1/IFITM2
maturation of lsu-rrna	maturation of lsu-rrna	26	0.709943	2.34939	1.28817e-06	7.62372e-05	6.20745e-05	4359	tags=69%, list=19%, signal=56%	RSL1D1/DDX18/NIFK/MAK16/ZNHIT6/RPF2/RRP15/RPL10A/RPL7L1/RPL7A/RPL7/NHP2/NOL9/RPF1/WDR12/NSA2/NOP2/LAS1L
regulation of dna metabolic process	regulation of dna metabolic process	458	0.324038	1.64656	1.33896e-06	7.84887e-05	6.39078e-05	4248	tags=29%, list=19%, signal=24%	MAP3K4/TADA2B/CCT6A/NSMCE4A/EP400/NAT10/NEK7/ACTR5/PDS5A/BARD1/WRN/SMARCAD1/SIRT1/TAF4/SPIDR/HNRNPU/AXIN2/CCDC88A/TADA1/DKC1/THOC1/HELQ/RIF1/CCT2/XRCC5/RAD50/TIPIN/CCT8/PRKCQ/WAPL/ACTR8/RGCC/KAT5/MORF4L2/RFC3/BRCC3/ANKRD17/RPA2/FIGNL1/JADE2/TAF2/CLCF1/MAPK1/ACTL6A/BMPR2/POGZ/CCT4/RNF168/EID3/TOX/CCT5/MCM2/IL7R/ORC3/HSP90AB1/POLE3/MPHOSPH8/RFC4/TERF2/CHRAC1/POLH/CHEK1/TAF5/EPC1/POLG2/WDR70/TNFSF4/…
dna replication	dna replication	236	0.383574	1.81961	1.36894e-06	7.94888e-05	6.47221e-05	4725	tags=35%, list=21%, signal=28%	SKP2/RPAIN/BARD1/WRN/ORC2/ANAPC10/PSMD9/RRM2B/THOC1/UBA52/RAD50/TOP1MT/TIPIN/ANAPC7/RRM1/REV3L/RFC3/RPA2/PRIMPOL/ANAPC16/PSMD5/TWNK/MCM8/ORC4/CCNE1/RFWD3/UBE2E1/EXD2/MCM2/RPS27A/ORC3/POLE3/RFC4/POLD3/PSMC1/CHEK1/POLG2/CDC23/RNASEH1/DDX21/CDC16/SET/FAM111A/PSMA4/SRPK2/REV1/PSMD6/MCM3/BLM/NOC3L/PSMB7/LIG1/ING4/ORC6/SAMHD1/HELB/ZNF830/PSMA8/SETMAR/PRIM1/PSMD7/TEFM/CENPX/CDK2/TIMELESS/CDC7/LIG3/CDK2A…
olfactory signaling pathway	olfactory signaling pathway	361	-0.310013	-1.68421	1.40487e-06	8.08128e-05	6.58001e-05	7039	tags=42%, list=31%, signal=29%	OR4M2/OR10T2/OR5D18/OR13C4/OR7G2/OR1L6/OR4K17/OR14J1/OR52E6/OR2W3/OR5K1/OR10X1/OR5M3/OR1A1/OR5C1/OR2T11/OR52K1/OR6V1/OR2J3/OR8D4/OR1Q1/OR6C68/OR51M1/OR5B17/OR8J1/OR2A12/OR2A2/OR52A5/OR7A5/OR14I1/OR52M1/OR4Q3/OR6B3/OR8H3/OR2G2/ANO2/OR52J3/OR8K5/OR52I1/OR10H4/OR6C76/OR2G6/OR4A15/OR13G1/OR5H14/OR6C70/OR4C3/OR6T1/OR52N2/OR52A1/OR51E2/OR2Y1/OR2F2/OR4C13/OR2H1/OR2T6/OR8S1/OR10R2/OR52E4/OR8I2/OR4K15/OR1…
regulation of hsf1-mediated heat shock response	regulation of hsf1-mediated heat shock response	63	0.546195	2.16187	1.44818e-06	8.2533e-05	6.72008e-05	3879	tags=46%, list=17%, signal=38%	NUP35/DNAJB1/NUP133/SIRT1/NUP93/HSPA14/NUP85/HSPA9/RANBP2/NDC1/HSPA13/ST13/HSPA5/RPA2/HSPA8/MAPK1/NUP88/HSPH1/NUP160/NUP54/BAG4/HSPA4/NUP205/NUP107/CCAR2/NUP155/NUP153/NUP37/NUP62
rna phosphodiester bond hydrolysis	rna phosphodiester bond hydrolysis	64	0.534424	2.11693	1.46632e-06	8.28001e-05	6.74182e-05	4341	tags=50%, list=19%, signal=41%	FIP1L1/RPP40/ZC3H12B/PCF11/TOE1/CPSF3/EXOSC2/LACTB2/RCL1/EXOSC9/RRS1/ABT1/RPS21/NUDT21/CPSF6/RNASE6/RNASEH1/NOP9/ZC3H12C/EXOSC7/CPSF4/CSTF2T/NYNRIN/NHP2/NOP14/NOL9/ERI1/KRI1/PARN/ERN1/EXOSC10/PDE12
transport of mature mrnas derived from intronless transcripts	transport of mature mrnas derived from intronless transcripts	37	0.630857	2.2323	1.49747e-06	8.37902e-05	6.82244e-05	3889	tags=51%, list=17%, signal=43%	NUP35/FIP1L1/NUP133/NUP93/NUP85/RANBP2/NDC1/CPSF3/NUP88/NUP160/NUP54/CPSF4/NUP205/NUP107/NUP155/NUP153/NUP37/NUP62/ALYREF
mitochondrial rna metabolic process	mitochondrial rna metabolic process	37	0.63028	2.23026	1.58144e-06	8.76842e-05	7.1395e-05	3453	tags=51%, list=15%, signal=44%	TRMT61B/EARS2/TFAM/RPUSD4/FASTKD3/TWNK/TFB2M/FASTKD2/WARS2/TARS2/SUPV3L1/FASTKD1/DARS2/TRIT1/TFB1M/MTERF2/YARS2/TEFM/AARS2
separation of sister chromatids	separation of sister chromatids	166	0.410349	1.85597	1.59555e-06	8.76842e-05	7.1395e-05	5353	tags=41%, list=24%, signal=32%	CLASP2/ZW10/RCC2/CKAP5/PAFAH1B1/PDS5A/CENPQ/NUP133/NUP85/ANAPC10/PSMD9/PPP2R5C/RANBP2/SPDL1/UBA52/ANAPC7/WAPL/ANAPC16/PSMD5/UBE2E1/CENPU/CENPL/RPS27A/CENPK/NUP160/XPO1/DYNC1I2/PSMC1/MAPRE1/TAOK1/CDC23/CENPP/SMC1A/CDC16/STAG1/CENPE/PSMA4/PPP2R5E/PSMD6/PSMB7/MIS12/CENPC/NUP107/DYNLL1/PPP1CC/PSMA8/CLIP1/PSMD7/DYNC1I1/PPP2CA/NUP37/ITGB3BP/ZWILCH/PLK1/PPP2CB/CLASP1/ANAPC5/CENPN/KIF2A/ANAPC4/STAG2/RAD2…
expression and translocation of olfactory receptors	expression and translocation of olfactory receptors	354	-0.307754	-1.67849	1.74703e-06	9.51588e-05	7.74811e-05	7039	tags=42%, list=31%, signal=29%	OR4M2/OR10T2/OR5D18/OR13C4/OR7G2/OR1L6/OR4K17/OR14J1/OR52E6/OR2W3/OR5K1/OR10X1/OR5M3/OR1A1/OR5C1/OR2T11/OR52K1/OR6V1/OR2J3/OR8D4/OR1Q1/OR6C68/OR51M1/OR5B17/OR8J1/OR2A12/OR2A2/OR52A5/OR7A5/OR14I1/OR52M1/OR4Q3/OR6B3/OR8H3/OR2G2/OR52J3/OR8K5/OR52I1/OR10H4/OR6C76/OR2G6/OR4A15/OR13G1/OR5H14/OR6C70/OR4C3/OR6T1/OR52N2/OR52A1/OR51E2/OR2Y1/OR2F2/OR4C13/OR2H1/OR2T6/OR8S1/OR10R2/OR52E4/OR8I2/OR4K15/OR1A2/OR…
maturation of 5.8s rrna	maturation of 5.8s rrna	33	0.647354	2.23416	2.01776e-06	0.000108941	8.87033e-05	4359	tags=61%, list=19%, signal=49%	MTREX/RPP40/MAK16/EXOSC2/EXOSC9/RRS1/ABT1/RPS21/RRP15/NOP9/EXOSC7/NOP14/NOL9/RPF1/ERI1/WDR12/KRI1/NSA2/EXOSC10/LAS1L
resolution of sister chromatid cohesion	resolution of sister chromatid cohesion	101	0.478341	2.03982	2.06875e-06	0.000110199	8.97272e-05	5353	tags=50%, list=24%, signal=38%	CLASP2/ZW10/RCC2/CKAP5/PAFAH1B1/PDS5A/CENPQ/NUP133/NUP85/PPP2R5C/RANBP2/SPDL1/WAPL/CENPU/CENPL/CENPK/NUP160/XPO1/DYNC1I2/MAPRE1/TAOK1/CENPP/SMC1A/STAG1/CENPE/PPP2R5E/MIS12/CENPC/NUP107/DYNLL1/PPP1CC/CLIP1/DYNC1I1/PPP2CA/NUP37/ITGB3BP/ZWILCH/PLK1/PPP2CB/CLASP1/CENPN/KIF2A/CDK1/STAG2/RAD21/PDS5B/NUDC/RANGAP1/SPC25/PPP2R1B
regulation of inflammatory response	regulation of inflammatory response	263	-0.337524	-1.79232	2.07686e-06	0.000110199	8.97272e-05	3328	tags=27%, list=15%, signal=23%	AGT/IL1R1/NMI/MMP3/OSMR/SYT11/TTBK1/LYN/TLR4/GPS2/CCR2/AIM2/TSLP/GPER1/SNCA/PYDC2/GRN/SIRPA/CST7/TNF/MMP26/NUPR1/PTGS2/CEBPA/ADIPOQ/SYK/CCL3/MGLL/IL18/RHBDF2/PLA2G2A/ACOD1/GIT1/ZBP1/ISL1/CASP5/SHARPIN/VAMP2/FUT7/NINJ1/F12/BST1/TNFRSF1B/LPCAT3/LDLR/IL1B/TRADD/NLRP12/TNFAIP8L2/PYCARD/MMP9/FPR2/MYD88/IL17RA/IFI35/FFAR2/TLR2/HCK/S100A8/GBA/TNIP1/GPSM3/NLRC4/S100A12/OSM/ADAM8/FURIN/TNFRSF1A/S100A9/SBN…
viral messenger rna synthesis	viral messenger rna synthesis	38	0.626728	2.22855	2.35253e-06	0.000123759	0.000100768	3903	tags=53%, list=17%, signal=44%	NUP35/NUP133/NUP93/NUP85/RANBP2/NDC1/POLR2D/POLR2B/NUP88/NUP160/NUP54/NUP205/NUP107/POLR2G/GTF2F2/NUP155/NUP153/NUP37/NUP62/POLR2L
nuclear import of rev protein	nuclear import of rev protein	28	0.68215	2.27346	2.44099e-06	0.000127325	0.000103671	3879	tags=57%, list=17%, signal=47%	NUP35/RAN/NUP133/NUP93/NUP85/RANBP2/NDC1/NUP88/NUP160/NUP54/NUP205/NUP107/NUP155/NUP153/NUP37/NUP62
cargo trafficking to the periciliary membrane	cargo trafficking to the periciliary membrane	51	0.572665	2.15752	2.4934e-06	0.000128965	0.000105007	4022	tags=41%, list=18%, signal=34%	LZTFL1/EXOC5/SMO/CCT2/CCT8/MKKS/BBS4/CCT4/BBS10/CCT5/BBS1/EXOC2/RAB11A/NPHP3/ARF4/ARL13B/BBS7/BBS2/PKD2/TTC8/ARL6
regulation of mrna processing	regulation of mrna processing	126	0.438143	1.93114	2.55649e-06	0.000130043	0.000105885	4519	tags=40%, list=20%, signal=32%	PTCD2/SRSF6/CELF1/BARD1/RBM11/SRRM1/HNRNPU/SON/FAM172A/RBMX/SAP18/VIRMA/CIRBP/CLNS1A/SRSF7/RAVER2/IWS1/FXR1/NCL/ZC3H14/NUDT21/RBM25/AHCYL1/LEO1/CPSF6/C1QBP/MBNL2/NUP98/SRPK2/TRA2B/RBM3/YTHDC1/SRSF12/NSRP1/DDX17/HNRNPL/KHDRBS3/REST/RBFOX2/MAGOH/CCNT1/RBM15B/KHDRBS1/SF1/METTL16/RBFOX1/WTAP/SRSF4/RBFOX3/RBM24
m phase	m phase	335	0.342286	1.68575	2.54252e-06	0.000130043	0.000105885	5353	tags=36%, list=24%, signal=28%	CNTRL/NUP35/RAN/CLASP2/ZW10/SDCCAG8/RCC2/SMC2/NCAPD3/NEK7/CKAP5/PAFAH1B1/PDS5A/CEP78/CENPQ/NUP133/NUP93/NUP85/ANAPC10/PSMD9/PPP2R5C/ALMS1/LEMD3/RANBP2/SPDL1/NDC1/UBA52/USO1/ANAPC7/WAPL/LBR/EML4/MAPK1/ANAPC16/PSMD5/NUP88/CEP70/UBE2E1/CENPU/CENPL/RPS27A/PPP2R2A/CENPK/NUP160/XPO1/DYNC1I2/PSMC1/MAPRE1/NUP54/TAOK1/CDC23/CENPP/SMC1A/CDC16/STAG1/CENPE/CEP131/SET/HSP90AA1/PSMA4/PPP2R5E/PSMD6/VRK1/NUP205/…
interactions of vpr with host cellular proteins	interactions of vpr with host cellular proteins	31	0.664494	2.26054	2.88336e-06	0.000144951	0.000118024	3879	tags=58%, list=17%, signal=48%	NUP35/SLC25A5/SLC25A6/NUP133/NUP93/NUP85/RANBP2/NDC1/NUP88/NUP160/NUP54/NUP205/NUP107/BANF1/NUP155/NUP153/NUP37/NUP62
rna methylation	rna methylation	80	0.498242	2.03879	2.89667e-06	0.000144951	0.000118024	5398	tags=54%, list=24%, signal=41%	TRMT13/TARBP1/TRMT61B/CMTR2/VIRMA/TRDMT1/CBLL1/DIMT1/THUMPD3/NSUN2/LCMT2/ALKBH8/BCDIN3D/TRMT10A/TFB2M/METTL5/THUMPD2/FBL/SNRPD3/HENMT1/EMG1/SNRPF/TFB1M/METTL2A/BUD23/MRM3/METTL6/ZC3H13/SNRPB/RBM15B/METTL16/METTL3/MRM2/NOP2/TGS1/WTAP/TRMO/TRMT10B/NSUN4/SNRPD1/NSUN6/DALRD3/TRMT12
positive regulation of cellular amide metabolic process	positive regulation of cellular amide metabolic process	138	0.421308	1.87176	3.05294e-06	0.000151539	0.000123387	4722	tags=39%, list=21%, signal=31%	NAT10/NCK1/EEF2/HNRNPU/RPL26/MRPS27/CIRBP/POLR2D/EIF3E/TENT4A/GSAP/RPL5/RPUSD4/EIF3D/FASTKD3/FXR1/RPS4X/USP16/PAIP1/FASTKD2/METTL5/C1QBP/YTHDF3/TOB1/MTOR/NGRN/EIF2B5/ELAVL1/COA3/RBM3/RMND1/SLC2A13/SYNCRIP/UPF3B/BOLL/RPS6KB1/YTHDF2/POLR2G/RPS9/HNRNPD/EIF2S3/KHDRBS1/HABP4/EIF5A2/UPF3A/EPHA4/YTHDF1/PLXNB2/METTL3/JMJD4/LARP4B/EIF3C/EIF4A3/RELA
mitotic anaphase	mitotic anaphase	221	0.374255	1.76146	3.18516e-06	0.000156837	0.000127701	5353	tags=39%, list=24%, signal=30%	NUP35/RAN/CLASP2/ZW10/RCC2/CKAP5/PAFAH1B1/PDS5A/CENPQ/NUP133/NUP93/NUP85/ANAPC10/PSMD9/PPP2R5C/LEMD3/RANBP2/SPDL1/NDC1/UBA52/ANAPC7/WAPL/LBR/ANAPC16/PSMD5/UBE2E1/CENPU/CENPL/RPS27A/PPP2R2A/CENPK/NUP160/XPO1/DYNC1I2/PSMC1/MAPRE1/NUP54/TAOK1/CDC23/CENPP/SMC1A/CDC16/STAG1/CENPE/PSMA4/PPP2R5E/PSMD6/VRK1/NUP205/PSMB7/MIS12/CENPC/NUP107/DYNLL1/PPP1CC/BANF1/PSMA8/CLIP1/CHMP6/PSMD7/NUP155/DYNC1I1/PPP2CA/…
bbsome-mediated cargo-targeting to cilium	bbsome-mediated cargo-targeting to cilium	23	0.714045	2.27908	3.99466e-06	0.000195136	0.000158885	4022	tags=61%, list=18%, signal=50%	LZTFL1/SMO/CCT2/CCT8/MKKS/BBS4/CCT4/BBS10/CCT5/BBS1/BBS7/BBS2/TTC8/ARL6
trna processing in the nucleus	trna processing in the nucleus	52	0.564353	2.14129	4.05868e-06	0.000196702	0.000160161	3879	tags=44%, list=17%, signal=37%	NUP35/RAN/RPP21/DDX1/XPOT/NUP133/RPP40/NUP93/NUP85/RANBP2/NDC1/NUP88/NUP160/NUP54/CPSF4/NUP205/RTRAF/NUP107/NUP155/POP5/NUP153/NUP37/NUP62
mitotic metaphase and anaphase	mitotic metaphase and anaphase	222	0.374062	1.76195	4.15184e-06	0.000199645	0.000162557	5353	tags=39%, list=24%, signal=30%	NUP35/RAN/CLASP2/ZW10/RCC2/CKAP5/PAFAH1B1/PDS5A/CENPQ/NUP133/NUP93/NUP85/ANAPC10/PSMD9/PPP2R5C/LEMD3/RANBP2/SPDL1/NDC1/UBA52/ANAPC7/WAPL/LBR/ANAPC16/PSMD5/UBE2E1/CENPU/CENPL/RPS27A/PPP2R2A/CENPK/NUP160/XPO1/DYNC1I2/PSMC1/MAPRE1/NUP54/TAOK1/CDC23/CENPP/SMC1A/CDC16/STAG1/CENPE/PSMA4/PPP2R5E/PSMD6/VRK1/NUP205/PSMB7/MIS12/CENPC/NUP107/DYNLL1/PPP1CC/BANF1/PSMA8/CLIP1/CHMP6/PSMD7/NUP155/DYNC1I1/PPP2CA/…
cytoplasmic translational initiation	cytoplasmic translational initiation	31	0.65789	2.23807	4.42492e-06	0.000211127	0.000171906	3057	tags=55%, list=14%, signal=47%	EIF3L/EIF3I/EIF4B/EIF3H/EIF3E/EIF3J/EIF3D/DENR/EIF2D/EIF3F/EIF4H/EIF3G/EIF3K/MIF4GD/EIF3M/EIF2S3/EIF4A2
cellular response to cytokine stimulus	cellular response to cytokine stimulus	421	-0.291843	-1.61648	4.92027e-06	0.000232956	0.000189679	4992	tags=31%, list=22%, signal=24%	DUOX1/GBP3/IL4R/NR1D1/IFNA4/XCL1/DAB2IP/CD58/GBP5/PRKACA/PLVAP/RHOA/LILRB4/HTRA2/PDE2A/IFNW1/FOXO3/TNIP2/POU4F1/TRAF2/IL36G/MPL/UBE2G2/IFNA2/TCF7/LILRB1/CCL24/HYAL2/IL37/CCL13/SP100/SOCS1/CTR9/MX1/MAPK11/IRAK1/IFNA14/BRCA1/IL1R1/CXCL1/USP10/IL15RA/OSMR/CSF2RA/PTPRJ/XCL2/PPBP/THPO/ST3GAL6/AIF1/TLR4/SMPD4/CCR2/AIM2/EPO/JAGN1/PRLR/TFF2/OCSTAMP/CRNN/IFNA5/GPER1/STAT1/SIRPA/LGALS9/EGR1/TNF/CSF3R/IRGC/…
defective tpr may confer susceptibility towards thyroid papillary carcinoma (tpc)	defective tpr may confer susceptibility towards thyroid papillary carcinoma (tpc)	26	0.689232	2.28085	5.42871e-06	0.000243895	0.000198587	3879	tags=58%, list=17%, signal=48%	NUP35/NUP133/NUP93/NUP85/RANBP2/NDC1/NUP88/NUP160/NUP54/NUP205/NUP107/NUP155/NUP153/NUP37/NUP62
regulation of glucokinase by glucokinase regulatory protein	regulation of glucokinase by glucokinase regulatory protein	26	0.689232	2.28085	5.42871e-06	0.000243895	0.000198587	3879	tags=58%, list=17%, signal=48%	NUP35/NUP133/NUP93/NUP85/RANBP2/NDC1/NUP88/NUP160/NUP54/NUP205/NUP107/NUP155/NUP153/NUP37/NUP62
interactions of rev with host cellular proteins	interactions of rev with host cellular proteins	31	0.653636	2.2236	5.28135e-06	0.000243895	0.000198587	3879	tags=55%, list=17%, signal=46%	NUP35/RAN/NUP133/NUP93/NUP85/RANBP2/NDC1/NUP88/NUP160/XPO1/NUP54/NUP205/NUP107/NUP155/NUP153/NUP37/NUP62
regulation of mrna splicing, via spliceosome	regulation of mrna splicing, via spliceosome	91	0.483582	2.0306	5.41484e-06	0.000243895	0.000198587	4519	tags=44%, list=20%, signal=35%	SRSF6/CELF1/RBM11/SRRM1/HNRNPU/SON/FAM172A/RBMX/SAP18/CIRBP/CLNS1A/SRSF7/RAVER2/FXR1/NCL/RBM25/C1QBP/MBNL2/NUP98/SRPK2/TRA2B/RBM3/YTHDC1/SRSF12/NSRP1/DDX17/HNRNPL/KHDRBS3/REST/RBFOX2/MAGOH/RBM15B/KHDRBS1/SF1/METTL16/RBFOX1/WTAP/SRSF4/RBFOX3/RBM24
mitotic spindle checkpoint	mitotic spindle checkpoint	106	0.465786	2.00442	5.34329e-06	0.000243895	0.000198587	4723	tags=43%, list=21%, signal=35%	CLASP2/ZW10/RCC2/CKAP5/PAFAH1B1/CENPQ/NUP133/NUP85/ANAPC10/PPP2R5C/RANBP2/SPDL1/ANAPC7/ANAPC16/UBE2E1/CENPU/CENPL/CENPK/NUP160/XPO1/DYNC1I2/MAPRE1/TAOK1/CDC23/CENPP/CDC16/CENPE/PPP2R5E/MIS12/CENPC/NUP107/DYNLL1/PPP1CC/CLIP1/DYNC1I1/PPP2CA/NUP37/ITGB3BP/ZWILCH/PLK1/PPP2CB/CLASP1/ANAPC5/CENPN/KIF2A/ANAPC4
cellular response to heat stress	cellular response to heat stress	83	0.486496	1.99998	5.39678e-06	0.000243895	0.000198587	3879	tags=40%, list=17%, signal=33%	NUP35/DNAJB1/NUP133/SIRT1/NUP93/HSPA14/NUP85/HSPA9/RANBP2/NDC1/HSPA13/ST13/HSPA5/RPA2/HSPA8/MAPK1/NUP88/HSPH1/HSP90AB1/NUP160/NUP54/BAG4/MTOR/HSP90AA1/HSPA4/NUP205/NUP107/CCAR2/NUP155/CREBBP/NUP153/NUP37/NUP62
nuclear export	nuclear export	116	0.438087	1.91188	5.31889e-06	0.000243895	0.000198587	3893	tags=37%, list=17%, signal=31%	ABCE1/RAN/LSG1/PHAX/XPOT/NUP133/SDAD1/NUP93/NMD3/NUP85/LTV1/THOC1/RANBP2/POLR2D/PCID2/IWS1/NUP88/NXT1/RRS1/NUP160/XPO1/ALKBH5/NCBP3/GLE1/ZC3H11A/NOP9/CHTOP/STRADA/CSE1L/YTHDC1/DDX19B/NEMF/NUP107/NXF5/SMG6/MAGOH/NUP155/MAGOHB/NUP153/RBM15B/NUP62/ALYREF/HHEX
sumoylation	sumoylation	160	0.409859	1.85865	5.81708e-06	0.00025945	0.000211252	6169	tags=46%, list=27%, signal=34%	NUP35/TOP2B/NSMCE4A/SIN3A/HDAC1/NCOA2/WRN/NUP133/NUP93/NUP85/RANBP2/NDC1/SATB1/XPC/UHRF2/DNMT1/NUP88/RWDD3/RNF168/EID3/NR3C2/RING1/NRIP1/NUP160/PPARGC1A/NUP54/SUZ12/PHC3/SMC1A/STAG1/HERC2/UBA2/BLM/NUP205/CTBP1/SAE1/VHL/DDX17/NUP107/MTA1/MBD1/PIAS3/MDC1/NUP155/ESR1/CREBBP/NCOR2/NUP153/NUP37/RXRA/NUP62/HDAC2/PPARG/NOP58/NR3C1/RPA1/RELA/BMI1/SENP1/STAG2/RAD21/NSMCE2/RANGAP1/PARK7/RORA/SMC3/EP300/NSM…
rev-mediated nuclear export of hiv rna	rev-mediated nuclear export of hiv rna	29	0.674605	2.25213	5.9995e-06	0.000265661	0.000216309	3879	tags=59%, list=17%, signal=49%	NUP35/RAN/NUP133/NUP93/NUP85/RANBP2/NDC1/NUP88/NUP160/XPO1/NUP54/NUP205/NUP107/NUP155/NUP153/NUP37/NUP62
hcmv early events	hcmv early events	54	0.537429	2.05252	6.79622e-06	0.000298791	0.000243284	4135	tags=48%, list=18%, signal=39%	NUP35/NUP133/NUP93/NUP85/CREB1/RANBP2/NDC1/NUP88/NUP160/DYNC1I2/NUP54/SUZ12/RBBP4/NUP205/NFKB1/NUP107/DYNLL1/NCOR1/NUP155/IRS1/NCOR2/NUP153/DYNC1I1/NUP37/NUP62/RBBP7
establishment of rna localization	establishment of rna localization	103	0.450604	1.93183	7.48226e-06	0.000324768	0.000264436	4682	tags=43%, list=21%, signal=34%	RAN/CKAP5/PHAX/TOMM20/XPOT/NUP133/NUP93/NUP85/THOC1/MRPL18/POLR2D/PCID2/IWS1/TGFBR2/NUP88/NXT1/SIDT2/NUP160/ALKBH5/NCBP3/GLE1/ZC3H11A/CHTOP/YTHDC1/RTRAF/DDX19B/SIDT1/NUP107/ATXN2/NXF5/SMG6/MAGOH/NUP155/MAGOHB/NUP153/RBM15B/NUP62/ALYREF/HHEX/RBFOX1/SARNP/TOMM20L/NUP62CL/EIF4A3
inflammatory response	inflammatory response	282	-0.311399	-1.65261	7.49262e-06	0.000324768	0.000264436	6182	tags=38%, list=27%, signal=28%	TLR6/TBK1/ACKR1/CCL3L3/ADGRE5/THBS1/ITGAM/FOS/CCL16/CCL4/IL1F10/CD14/PF4V1/CXCL5/HYAL3/SCUBE1/PIK3CD/IL2RA/MDK/CCR3/TNFAIP6/CLU/IL36RN/OLR1/PTX3/IGHG1/XCL1/HRH1/PRDX5/CD68/TNFRSF4/HDAC5/IL36G/NFAM1/IFNA2/PTGER3/AOC3/CCL24/IL37/ORM1/CCL13/INS/TYROBP/LTB4R2/LRP1/CXCL1/SIGIRR/XCL2/PPBP/AIF1/CDO1/ADORA1/CCRL2/TLR4/CCR2/TBXA2R/F2R/IKBKG/ITGAL/SNCA/GRN/NFATC4/TLR5/LGALS9/TNF/TACR1/SLC11A1/CYBA/VNN1/SYK…
transport of mature mrna derived from an intron-containing transcript	transport of mature mrna derived from an intron-containing transcript	66	0.513369	2.04054	7.57025e-06	0.000325838	0.000265307	4682	tags=48%, list=21%, signal=39%	NUP35/SRSF6/NUP133/NUP93/SRRM1/NUP85/THOC1/RANBP2/NDC1/SRSF7/NUP88/NXT1/NUP160/NUP54/GLE1/ZC3H11A/CHTOP/NUP205/UPF3B/NUP107/MAGOH/NUP155/MAGOHB/NUP153/NUP37/SRSF2/NUP62/ALYREF/SARNP/SRSF4/CDC40/EIF4A3
nuclear pore complex (npc) disassembly	nuclear pore complex (npc) disassembly	30	0.654924	2.21325	7.90007e-06	0.000336029	0.000273605	3879	tags=53%, list=17%, signal=44%	NUP35/NEK7/NUP133/NUP93/NUP85/RANBP2/NDC1/NUP88/NUP160/NUP54/NUP205/NUP107/NUP155/NUP153/NUP37/NUP62
gap-filling dna repair synthesis and ligation in tc-ner	gap-filling dna repair synthesis and ligation in tc-ner	64	0.516954	2.04773	7.91621e-06	0.000336029	0.000273605	4951	tags=47%, list=22%, signal=37%	AQR/ERCC3/UBA52/POLR2D/RFC3/RPA2/POLR2B/GTF2H3/RPS27A/POLE3/RFC4/POLD3/PPIE/ERCC8/HMGN1/GTF2H2/LIG1/POLR2G/MNAT1/DDB1/ZNF830/GTF2H1/USP7/LIG3/POLR2L/POLD2/RFC5/RPA1/CUL4B/POLE4
response to interferon-beta	response to interferon-beta	26	-0.658234	-2.24021	8.69545e-06	0.000366579	0.000298479	2664	tags=50%, list=12%, signal=44%	AIM2/STAT1/IRGC/CDC34/IKBKE/ACOD1/BST2/PLSCR1/IRF1/IFITM1/XAF1/IFITM3/IFITM2
chromatin organization	chromatin organization	435	0.314814	1.59131	9.01196e-06	0.000377338	0.000307239	3897	tags=27%, list=17%, signal=23%	HMGN2/KANSL2/TADA2B/ASF1A/KAT6B/EP400/HDAC1/BICRAL/ACTR5/KDM4C/NCOA2/KANSL3/CHD1L/BPTF/BRD1/SMARCAD1/SF3B1/SIRT1/ATF2/HNRNPU/FAM172A/NAP1L3/GATAD1/TADA1/SAP18/MBIP/SUPT16H/RIF1/NSD1/ELP2/UBN2/PRMT6/ACTR8/KDM3B/KAT5/MORF4L2/SATB1/BRD2/JADE2/RPS2/ACTL6A/RBBP5/DNAJC9/KAT14/SMYD3/CHD6/AEBP2/ARID4A/CTCF/POLE3/MPHOSPH8/NASP/ELP3/MYBBP1A/PIWIL1/PHF20/SETD6/CHRAC1/CHEK1/EPC1/SUZ12/DDX21/ARID2/CDAN1/SMARC…
hiv infection	hiv infection	223	0.366581	1.72752	9.26837e-06	0.000385452	0.000313846	3968	tags=30%, list=18%, signal=25%	NUP35/RAN/AP1S2/SLC25A5/SLC25A6/NUP133/RNMT/NUP93/TAF4/NUP85/TAF1L/PSMD9/ERCC3/VTA1/SUPT16H/RANBP2/NDC1/XRCC5/UBA52/NELFCD/POLR2D/TAF2/PSMD5/POLR2B/NUP88/GTF2H3/RPS27A/DOCK2/PPIA/NUP160/XPO1/PSMC1/TBP/TAF5/NUP54/PDCD6IP/PSMA4/NMT1/CCR5/CCNT2/GTF2H2/PSMD6/AP1S3/NUP205/PSMB7/LIG1/TAF15/NUP107/POLR2G/MNAT1/GTF2E1/NMT2/BANF1/GTF2F2/GTF2H1/PSMA8/CHMP6/PSMD7/GTF2A2/NUP155/CCNT1/NUP153/NUP37/NUP62/SSRP1…
positive regulation of inflammatory response	positive regulation of inflammatory response	112	-0.410614	-1.90707	9.61386e-06	0.000397136	0.00032336	3328	tags=32%, list=15%, signal=28%	AGT/NMI/OSMR/TTBK1/TLR4/CCR2/AIM2/TSLP/SNCA/GRN/TNF/NUPR1/PTGS2/CEBPA/CCL3/IL18/PLA2G2A/ZBP1/NINJ1/IL1B/TRADD/NLRP12/PYCARD/IL17RA/IFI35/FFAR2/TLR2/S100A8/TNIP1/GPSM3/NLRC4/S100A12/OSM/ADAM8/TNFRSF1A/S100A9
mitochondrial translation elongation	mitochondrial translation elongation	88	0.479392	2.00956	9.69407e-06	0.00039778	0.000323884	5475	tags=45%, list=24%, signal=35%	MRPS9/MRPL45/MRPS35/GFM1/MRPS27/MRPS22/MRPS26/OXA1L/MRPL18/MRPL46/MRPS34/MRPS23/MRPL32/MRPS30/MRPL50/MRPS31/MRPS28/MRPL40/MRPL9/MRPS17/DAP3/MRPS21/MRPL36/MRPL49/MRPL35/MRPL3/MRPL10/MRPS5/MRPL22/TUFM/MRPL43/MRPS36/PTCD3/MRPS14/MRPS6/MRPL37/MRPL52/MRPL19/MRPL48/MRPL58
o-linked glycosylation of mucins	o-linked glycosylation of mucins	62	-0.500236	-2.08213	1.02081e-05	0.000410657	0.000334369	2894	tags=32%, list=13%, signal=28%	ST3GAL3/B3GNT6/GCNT3/CHST4/B3GNT5/B3GNTL1/MUC13/GALNT14/B3GNT3/A4GNT/GALNT3/MUC7/GALNT4/GALNT17/ST6GALNAC2/GALNT6/B3GNT8/ST3GAL4/ST3GAL2/B4GALT5
nucleic acid transport	nucleic acid transport	101	0.459394	1.95903	1.01667e-05	0.000410657	0.000334369	4682	tags=44%, list=21%, signal=35%	RAN/CKAP5/PHAX/TOMM20/XPOT/NUP133/NUP93/NUP85/THOC1/MRPL18/POLR2D/PCID2/IWS1/TGFBR2/NUP88/NXT1/SIDT2/NUP160/ALKBH5/NCBP3/GLE1/ZC3H11A/CHTOP/YTHDC1/RTRAF/DDX19B/SIDT1/NUP107/ATXN2/NXF5/SMG6/MAGOH/NUP155/MAGOHB/NUP153/RBM15B/NUP62/ALYREF/HHEX/RBFOX1/SARNP/TOMM20L/NUP62CL/EIF4A3
rna transport	rna transport	101	0.459394	1.95903	1.01667e-05	0.000410657	0.000334369	4682	tags=44%, list=21%, signal=35%	RAN/CKAP5/PHAX/TOMM20/XPOT/NUP133/NUP93/NUP85/THOC1/MRPL18/POLR2D/PCID2/IWS1/TGFBR2/NUP88/NXT1/SIDT2/NUP160/ALKBH5/NCBP3/GLE1/ZC3H11A/CHTOP/YTHDC1/RTRAF/DDX19B/SIDT1/NUP107/ATXN2/NXF5/SMG6/MAGOH/NUP155/MAGOHB/NUP153/RBM15B/NUP62/ALYREF/HHEX/RBFOX1/SARNP/TOMM20L/NUP62CL/EIF4A3
nucleobase-containing compound transport	nucleobase-containing compound transport	143	0.421079	1.8724	1.04829e-05	0.000418975	0.000341142	4314	tags=37%, list=19%, signal=30%	RAN/SLC25A5/CKAP5/PHAX/SLC25A6/TOMM20/XPOT/NUP133/NUP93/NUP85/SLC25A36/THOC1/MRPL18/POLR2D/SLC35A3/PCID2/IWS1/TGFBR2/NUP88/NXT1/SIDT2/NUP160/SLC35A1/ALKBH5/NCBP3/GLE1/ZC3H11A/CHTOP/CD47/YTHDC1/RTRAF/DDX19B/SIDT1/NUP107/SLC17A9/ATXN2/NXF5/SMG6/MAGOH/NUP155/MAGOHB/NUP153/SLC35B1/RBM15B/SLC25A19/NUP62/ALYREF/HHEX/LRRC8C/RBFOX1/LRRC8D/SARNP/TOMM20L
regulation of rna stability	regulation of rna stability	160	0.402809	1.82668	1.08783e-05	0.000431974	0.000351726	3210	tags=31%, list=14%, signal=26%	HNRNPA0/CNOT2/APEX1/ANGEL2/CNOT10/CELF1/PHAX/PUM2/CNOT6/HNRNPU/AXIN2/PUM1/DKC1/TRDMT1/CIRBP/POLR2D/PCID2/TENT4A/NSUN2/SERBP1/FASTKD3/EXOSC2/EXOSC9/FXR1/PAN3/ZC3H14/PAIP1/FASTKD2/YTHDF3/FTO/CNOT4/CNOT8/DIS3/TOB1/EXOSC7/TENT5A/ELAVL1/FASTKD1/SYNCRIP/BOLL/NOCT/TAF15/YTHDF2/ZFP36L2/HNRNPD/ROCK1/CNOT9/DCP2/CNOT1
mitotic prophase	mitotic prophase	70	0.504733	2.03407	1.10037e-05	0.000434152	0.000353499	4725	tags=49%, list=21%, signal=39%	NUP35/SMC2/NCAPD3/NEK7/NUP133/NUP93/NUP85/LEMD3/RANBP2/NDC1/USO1/MAPK1/NUP88/NUP160/NUP54/SET/VRK1/NUP205/MCPH1/RB1/NUP107/ARPP19/BANF1/NUP155/NUP153/PPP2CA/NUP37/NUP62/PLK1/LPIN1/PPP2CB/NUMA1/LEMD2/CDK1
transcriptional regulation by small rnas	transcriptional regulation by small rnas	41	0.592272	2.12562	1.1494e-05	0.000450093	0.000366479	3903	tags=51%, list=17%, signal=42%	NUP35/RAN/NUP133/NUP93/NUP85/RANBP2/NDC1/POLR2D/POLR2B/NUP88/NUP160/NUP54/NUP205/IPO8/NUP107/POLR2G/NUP155/NUP153/NUP37/NUP62/POLR2L
eml4 and nudc in mitotic spindle formation	eml4 and nudc in mitotic spindle formation	93	0.473661	1.99375	1.1554e-05	0.000450093	0.000366479	5431	tags=48%, list=24%, signal=37%	CLASP2/ZW10/RCC2/NEK7/CKAP5/PAFAH1B1/CENPQ/NUP133/NUP85/PPP2R5C/RANBP2/SPDL1/EML4/CENPU/CENPL/CENPK/NUP160/XPO1/DYNC1I2/MAPRE1/TAOK1/CENPP/CENPE/PPP2R5E/MIS12/CENPC/NUP107/DYNLL1/PPP1CC/CLIP1/DYNC1I1/PPP2CA/NUP37/ITGB3BP/ZWILCH/PLK1/PPP2CB/CLASP1/CENPN/KIF2A/NUDC/RANGAP1/SPC25/PPP2R1B/NEK9
mitochondrial protein import	mitochondrial protein import	63	0.520081	2.05851	1.17579e-05	0.000455158	0.000370603	5312	tags=51%, list=23%, signal=39%	TOMM6/TIMM21/SLC25A12/COQ2/SLC25A6/BCS1L/TOMM20/HSPA9/TIMM44/TOMM70/CHCHD10/CHCHD4/TOMM40/DNAJC19/SLC25A13/TOMM7/CHCHD7/GRPEL1/NDUFB8/TOMM22/TIMM8A/HSPD1/COX17/GRPEL2/ATP5F1A/TIMM23/CHCHD3/PMPCB/ATP5F1B/SAMM50/PITRM1/COA4
protein localization to chromosome	protein localization to chromosome	61	0.530219	2.07914	1.22255e-05	0.000470301	0.000382933	5037	tags=48%, list=22%, signal=37%	ZW10/RCC2/BOD1/SPDL1/XRCC5/IK/WAPL/RPA2/MCM8/CTCF/TERF2/CHAMP1/MIS12/RB1/TPP1/SGF29/NIPBL/ESR1/TNKS/ZWILCH/PLK1/CHMP7/BRCA2/MSH2/LEMD2/RPA1/ATRX/CDK1/RAD21
transport of mature transcript to cytoplasm	transport of mature transcript to cytoplasm	75	0.504241	2.04407	1.37105e-05	0.000524149	0.000426777	4682	tags=47%, list=21%, signal=37%	NUP35/SRSF6/FIP1L1/NUP133/NUP93/SRRM1/NUP85/THOC1/RANBP2/NDC1/CPSF3/SRSF7/NUP88/NXT1/NUP160/NUP54/GLE1/ZC3H11A/CHTOP/CPSF4/NUP205/UPF3B/NUP107/MAGOH/NUP155/MAGOHB/NUP153/NUP37/SRSF2/NUP62/ALYREF/SARNP/SRSF4/CDC40/EIF4A3
dna repair pathways, full network	dna repair pathways, full network	91	0.471325	1.97913	1.40385e-05	0.000526871	0.000428994	4975	tags=42%, list=22%, signal=33%	APEX1/ERCC5/WRN/ERCC3/XRCC5/RAD50/RFC3/FANCD2/XPC/GTF2H3/POLE3/RFC4/TERF2/POLD3/CHEK1/PARP2/FANCF/REV1/GTF2H2/LIG1/MSH6/MNAT1/POLI/DDB1/CENPX/FAN1/LIG3/POLD2/BRCA2/MSH2/RAP1A/FAAP24/RPA1/POLM/FANCA/CUL4B/POLE4/MUTYH
trna modification	trna modification	86	0.472244	1.96632	1.39961e-05	0.000526871	0.000428994	3771	tags=38%, list=17%, signal=32%	TRMT13/TARBP1/TRMT61B/TYW1B/YRDC/TRDMT1/ELP2/MOCS3/OSGEPL1/THUMPD3/QTRT2/NSUN2/LCMT2/RPUSD4/ALKBH8/BCDIN3D/DUS4L/TRMT10A/ELP3/THUMPD2/OSGEP/PUS10/ELP6/TRIT1/THUMPD1/METTL2A/ELP4/CDKAL1/METTL6/AARS2/TRUB1/DUS1L/PUS7
hallmark oxidative phosphorylation	hallmark oxidative phosphorylation	158	0.40104	1.81592	1.38876e-05	0.000526871	0.000428994	4035	tags=35%, list=18%, signal=29%	LRPPRC/SLC25A12/SLC25A5/NDUFB2/SLC25A6/COX7C/GLUD1/DLAT/HCCS/COX4I1/MRPS22/PDHX/TOMM70/OXA1L/IDH1/COX10/MPC1/RHOT1/PDHA1/ACADM/MRPS30/CYCS/ABCB7/NDUFB5/NDUFS4/PHYH/RETSAT/DECR1/SDHB/DLD/OPA1/VDAC3/ACADSB/IMMT/GRPEL1/IDH3B/BDH2/NDUFB8/UQCRFS1/COX6C/ATP6V1G1/NDUFA9/NDUFA6/ATP5PO/ATP5MC3/COX17/ALDH6A1/NDUFS1/AIFM1/SDHA/MRPL35/ATP6V1F/ATP5MG/FH/HADHB/GOT2
mitochondrial translation initiation	mitochondrial translation initiation	88	0.47195	1.97836	1.64698e-05	0.000610421	0.000497022	5475	tags=44%, list=24%, signal=34%	MRPS9/MRPL45/MTIF3/MRPS35/MRPS27/MRPS22/MRPS26/OXA1L/MRPL18/MRPL46/MRPS34/MRPS23/MRPL32/MRPS30/MRPL50/MRPS31/MRPS28/MRPL40/MRPL9/MRPS17/DAP3/MRPS21/MRPL36/MRPL49/MRPL35/MRPL3/MRPL10/MRPS5/MRPL22/MRPL43/MRPS36/PTCD3/MRPS14/MRPS6/MRPL37/MRPL52/MRPL19/MRPL48/MRPL58
amplification of signal from the kinetochores	amplification of signal from the kinetochores	89	0.462689	1.93582	1.65622e-05	0.000610421	0.000497022	5353	tags=47%, list=24%, signal=36%	CLASP2/ZW10/RCC2/CKAP5/PAFAH1B1/CENPQ/NUP133/NUP85/PPP2R5C/RANBP2/SPDL1/CENPU/CENPL/CENPK/NUP160/XPO1/DYNC1I2/MAPRE1/TAOK1/CENPP/CENPE/PPP2R5E/MIS12/CENPC/NUP107/DYNLL1/PPP1CC/CLIP1/DYNC1I1/PPP2CA/NUP37/ITGB3BP/ZWILCH/PLK1/PPP2CB/CLASP1/CENPN/KIF2A/NUDC/RANGAP1/SPC25/PPP2R1B
amplification of signal from unattached kinetochores via a mad2 inhibitory signal	amplification of signal from unattached kinetochores via a mad2 inhibitory signal	89	0.462689	1.93582	1.65622e-05	0.000610421	0.000497022	5353	tags=47%, list=24%, signal=36%	CLASP2/ZW10/RCC2/CKAP5/PAFAH1B1/CENPQ/NUP133/NUP85/PPP2R5C/RANBP2/SPDL1/CENPU/CENPL/CENPK/NUP160/XPO1/DYNC1I2/MAPRE1/TAOK1/CENPP/CENPE/PPP2R5E/MIS12/CENPC/NUP107/DYNLL1/PPP1CC/CLIP1/DYNC1I1/PPP2CA/NUP37/ITGB3BP/ZWILCH/PLK1/PPP2CB/CLASP1/CENPN/KIF2A/NUDC/RANGAP1/SPC25/PPP2R1B
formation of cytoplasmic translation initiation complex	formation of cytoplasmic translation initiation complex	15	0.77585	2.14887	1.72018e-05	0.000630222	0.000513145	2440	tags=67%, list=11%, signal=60%	EIF3L/EIF3I/EIF3H/EIF3E/EIF3J/EIF3D/EIF3F/EIF3G/EIF3K/EIF3M
regulation of alternative mrna splicing, via spliceosome	regulation of alternative mrna splicing, via spliceosome	56	0.527321	2.02522	2.03445e-05	0.00074095	0.000603303	4519	tags=48%, list=20%, signal=39%	SRSF6/CELF1/RBM11/HNRNPU/FAM172A/RBMX/SAP18/RAVER2/FXR1/RBM25/MBNL2/TRA2B/YTHDC1/SRSF12/NSRP1/DDX17/HNRNPL/KHDRBS3/REST/RBFOX2/MAGOH/RBM15B/KHDRBS1/RBFOX1/WTAP/RBFOX3/RBM24
mitochondrial respiratory chain complex assembly	mitochondrial respiratory chain complex assembly	82	0.479129	1.97409	2.10158e-05	0.000760895	0.000619542	5232	tags=46%, list=23%, signal=36%	TIMM21/COX20/NDUFB2/BCS1L/IMMP2L/OXA1L/TTC19/FASTKD3/CHCHD4/NDUFB5/NDUFS4/COA5/TMEM126B/NDUFA8/NDUFAF4/TMEM126A/NDUFAF7/COA3/NDUFB8/UQCRFS1/NDUFA9/NDUFA6/DMAC1/SCO1/COX17/NDUFS1/AIFM1/COA1/LYRM7/NDUFAF5/NDUFAF2/NDUFAF1/SMIM20/NDUFB4/SAMM50/SLC25A33/NDUFS5/NDUFS3
positive regulation of defense response	positive regulation of defense response	231	-0.335117	-1.74479	2.17443e-05	0.000782669	0.000637272	3338	tags=27%, list=15%, signal=23%	PLA2G5/AGT/TIRAP/FCN2/NMI/OSMR/TTBK1/LYN/TLR4/CCR2/AIM2/KLRC2/TSLP/OPTN/SNCA/GRN/TNF/NUPR1/AKIRIN2/PTGS2/CEBPA/CYBA/SFPQ/FADD/SYK/CCL3/IL18/NECTIN2/KLK3/PLA2G2A/CGAS/ACOD1/ZBP1/HLA-G/NINJ1/TRIM56/TRIM41/PLSCR1/IL1B/TRADD/NLRP12/PYCARD/FPR2/IL17RA/ARG1/IFI35/FFAR2/TLR2/HCK/S100A8/TNIP1/GPSM3/RNF31/NLRC4/S100A12/OSM/SPI1/ADAM8/PARP9/TNFRSF1A/ZNFX1/S100A9
vpr-mediated nuclear import of pics	vpr-mediated nuclear import of pics	28	0.643738	2.14544	2.21366e-05	0.000792156	0.000644996	3879	tags=57%, list=17%, signal=47%	NUP35/NUP133/NUP93/NUP85/RANBP2/NDC1/NUP88/NUP160/NUP54/NUP205/NUP107/BANF1/NUP155/NUP153/NUP37/NUP62
nuclear envelope breakdown	nuclear envelope breakdown	44	0.566708	2.07688	2.27274e-05	0.000807788	0.000657725	4725	tags=52%, list=21%, signal=41%	NUP35/NEK7/NUP133/NUP93/NUP85/LEMD3/RANBP2/NDC1/NUP88/NUP160/NUP54/VRK1/NUP205/NUP107/BANF1/NUP155/NUP153/NUP37/NUP62/PLK1/LPIN1/LEMD2/CDK1
nuclear transport	nuclear transport	186	0.375148	1.73347	2.29672e-05	0.000807788	0.000657725	3893	tags=32%, list=17%, signal=27%	NUP35/ABCE1/RAN/RPAIN/LSG1/PHAX/IPO5/XPOT/NUP133/SDAD1/NUP93/NMD3/NUP85/CBLB/LTV1/SEH1L/THOC1/RANBP2/NDC1/PRICKLE1/POLR2D/PCID2/KPNA5/IWS1/NUP88/NXT1/RRS1/NUP160/XPO1/ALKBH5/NUP54/NCBP3/GLE1/ZC3H11A/NOP9/NUP98/CHTOP/STRADA/CSE1L/YTHDC1/NUP205/IPO8/DDX19B/NEMF/HEATR3/NUP107/FAM53A/RANBP6/NXF5/SMG6/MAGOH/NUP155/MAGOHB/IPO9/NUP153/RBM15B/NUP37/NUP62/ALYREF/HHEX
nucleocytoplasmic transport	nucleocytoplasmic transport	186	0.375148	1.73347	2.29672e-05	0.000807788	0.000657725	3893	tags=32%, list=17%, signal=27%	NUP35/ABCE1/RAN/RPAIN/LSG1/PHAX/IPO5/XPOT/NUP133/SDAD1/NUP93/NMD3/NUP85/CBLB/LTV1/SEH1L/THOC1/RANBP2/NDC1/PRICKLE1/POLR2D/PCID2/KPNA5/IWS1/NUP88/NXT1/RRS1/NUP160/XPO1/ALKBH5/NUP54/NCBP3/GLE1/ZC3H11A/NOP9/NUP98/CHTOP/STRADA/CSE1L/YTHDC1/NUP205/IPO8/DDX19B/NEMF/HEATR3/NUP107/FAM53A/RANBP6/NXF5/SMG6/MAGOH/NUP155/MAGOHB/IPO9/NUP153/RBM15B/NUP37/NUP62/ALYREF/HHEX
regulation of defense response	regulation of defense response	471	-0.272899	-1.52009	2.36478e-05	0.000827001	0.000673368	3338	tags=23%, list=15%, signal=20%	PLA2G5/AGT/IL1R1/TIRAP/FCN2/NMI/MMP3/OSMR/SYT11/TTBK1/LYN/NPLOC4/TLR4/TREX1/GPS2/ISG15/CCR2/AIM2/KLRC2/TSLP/ARRB2/OPTN/GPER1/SNCA/PYDC2/STAT1/GRN/SIRPA/SERPING1/CST7/TRIM21/LGALS9/MICB/NR1H2/TNF/MMP26/NUPR1/AKIRIN2/OAS3/DDX58/PTGS2/CEBPA/ADIPOQ/CYBA/SFPQ/FADD/SYK/CCL3/MGLL/IL18/RHBDF2/NECTIN2/KLK3/PLA2G2A/CGAS/ACOD1/GIT1/ZBP1/ISL1/CASP5/HLA-G/SHARPIN/VAMP2/FUT7/NINJ1/TRIM56/F12/BST1/TNFRSF1B/TRIM…
rna export from nucleus	rna export from nucleus	77	0.483576	1.96598	2.44928e-05	0.000851713	0.00069349	3893	tags=40%, list=17%, signal=33%	RAN/PHAX/XPOT/NUP133/NUP93/NUP85/THOC1/POLR2D/PCID2/IWS1/NUP88/NXT1/NUP160/ALKBH5/NCBP3/GLE1/ZC3H11A/CHTOP/YTHDC1/DDX19B/NUP107/NXF5/SMG6/MAGOH/NUP155/MAGOHB/NUP153/RBM15B/NUP62/ALYREF/HHEX
dual incision in gg-ner	dual incision in gg-ner	41	0.575726	2.06624	2.75761e-05	0.000948217	0.000772066	4951	tags=49%, list=22%, signal=38%	ERCC5/CHD1L/ERCC3/UBA52/RFC3/RPA2/GTF2H3/RPS27A/POLE3/RFC4/POLD3/PARP2/GTF2H2/DDB1/GTF2H1/POLD2/RFC5/RPA1/CUL4B/POLE4
slc transporter disorders	slc transporter disorders	93	0.460208	1.93713	2.75625e-05	0.000948217	0.000772066	3879	tags=34%, list=17%, signal=29%	NUP35/NUP133/NUP93/NUP85/RANBP2/NDC1/SLC35A3/SLC3A2/SLC29A3/NUP88/SLC20A2/SLC7A7/SLC24A1/NUP160/SLC35A1/SLC22A18/NUP54/CP/SLC2A10/NUP205/NUP107/SLC33A1/NUP155/SLC5A1/SLC5A5/SLC24A5/NUP153/SLC4A4/NUP37/SLC2A2/SLC4A1/NUP62
regulation of viral life cycle	regulation of viral life cycle	127	-0.387021	-1.83377	2.81072e-05	0.000961112	0.000782565	2149	tags=25%, list=9%, signal=23%	EIF2AK2/TRIM21/LGALS9/TNF/OAS3/RSAD2/PARP10/TRIM11/PROX1/NECTIN2/VPS37B/SLPI/BST2/PLSCR1/TRIML1/AICDA/BTBD17/CH25H/OASL/ADAR/LY6E/APOBEC3C/IFITM1/RNASEL/RAD23A/APOBEC3A/TNIP1/IFITM3/VPS4A/SRPK1/ZNFX1/IFITM2
cytokine-mediated signaling pathway	cytokine-mediated signaling pathway	282	-0.300568	-1.59513	2.82661e-05	0.000961205	0.000782641	4992	tags=30%, list=22%, signal=24%	DUOX1/IL4R/IFNA4/XCL1/PRKACA/PLVAP/LILRB4/IFNW1/FOXO3/TNIP2/TRAF2/IL36G/MPL/IFNA2/LILRB1/CCL24/IL37/CCL13/SP100/SOCS1/CTR9/MX1/IRAK1/IFNA14/IL1R1/CXCL1/IL15RA/OSMR/CSF2RA/PTPRJ/XCL2/PPBP/THPO/CCR2/AIM2/EPO/JAGN1/PRLR/TFF2/IFNA5/STAT1/EGR1/TNF/CSF3R/CEBPA/IKBKE/IL3RA/LILRB3/TXNDC17/EPOR/SYK/CCL3/IL18/STAT5A/CCL21/IFNA16/CARD14/IL2RG/CCR1/TNFRSF1B/IL10RB/OASL/IL1B/IRF1/ACTN4/TRADD/PYCARD/TBKBP1/MYD…
protein-containing complex localization	protein-containing complex localization	112	0.425943	1.84742	3.02825e-05	0.00102411	0.000833864	4046	tags=36%, list=18%, signal=29%	ABCE1/RAN/LSG1/RCC2/IFT57/SDAD1/NMD3/WDR35/LTV1/SEH1L/NDC1/IFT172/MIOS/IFT74/NUP88/RABL2B/RRS1/EXOC3L1/VPS35/XPO1/RAB11A/SSX2IP/DLG1/NOP9/DLG4/CEP131/TRAF3IP1/TTC21A/SMAD7/HSPB11/GPHN/IFT81/IFT46/KIF5B/IPO9/STX1B/TTC30B/IFT43/NLGN1/DLG3
formation of tc-ner pre-incision complex	formation of tc-ner pre-incision complex	53	0.538003	2.04127	3.23065e-05	0.00108659	0.000884734	3903	tags=43%, list=17%, signal=36%	AQR/ERCC3/UBA52/COPS8/POLR2D/POLR2B/GTF2H3/RPS27A/COPS6/COPS4/PPIE/ERCC8/HMGN1/GTF2H2/COPS5/POLR2G/MNAT1/DDB1/ZNF830/GTF2H1/USP7/COPS7B/POLR2L
dual incision in tc-ner	dual incision in tc-ner	65	0.507044	2.01069	3.33735e-05	0.00111638	0.000908988	4951	tags=45%, list=22%, signal=35%	ERCC5/AQR/ERCC3/UBA52/POLR2D/RFC3/RPA2/POLR2B/GTF2H3/RPS27A/POLE3/RFC4/POLD3/PPIE/ERCC8/HMGN1/GTF2H2/POLR2G/MNAT1/DDB1/ZNF830/GTF2H1/USP7/POLR2L/POLD2/RFC5/RPA1/CUL4B/POLE4
transport of the slbp independent mature mrna	transport of the slbp independent mature mrna	29	0.640045	2.13675	3.45884e-05	0.00114458	0.000931949	3889	tags=55%, list=17%, signal=46%	NUP35/NUP133/NUP93/NUP85/RANBP2/NDC1/NUP88/NUP160/NUP54/NUP205/NUP107/NUP155/NUP153/NUP37/NUP62/ALYREF
ciliopathies	ciliopathies	139	0.402959	1.78868	3.44712e-05	0.00114458	0.000931949	6436	tags=47%, list=28%, signal=34%	LZTFL1/OCRL/SDCCAG8/IFT57/CEP78/HYLS1/TMEM237/WDR35/SMO/ALMS1/RAB28/IFT172/TCTN1/ARL2BP/EFHC1/BBS4/BBS10/PIK3R4/DNAAF2/BBS1/TTLL5/PIBF1/NPHP3/ARL13B/TRAF3IP1/TMEM216/BBS7/TMEM138/CCDC28B/RAB23/RPGRIP1/CEP41/CFAP298/BBS2/AK7/ATXN10/IFT81/TULP1/PLK4/TTC8/TMEM67/ARL6/PKHD1/IQCB1/PDE6D/TMEM17/CCNQ/TBC1D32/RPGRIP1L/ARL3/CEP290/CCDC103/NEK9/NME9/IFT80/BBS12/IFT52/DNAAF3/DNAJB13/TRIM32/SPAG1/INVS/DYNC2L…
maturation of ssu-rrna	maturation of ssu-rrna	45	0.553988	2.03739	3.76818e-05	0.0012383	0.00100826	2852	tags=42%, list=13%, signal=37%	NAT10/SRFBP1/HEATR1/RPP40/RPS14/RIOK2/IMP3/NOB1/WDR43/NOL11/RPS19/RRS1/ABT1/RPS21/NOP9/UTP6/DCAF13/NOP14/HELB
protein acetylation	protein acetylation	128	0.406369	1.79414	3.78705e-05	0.0012383	0.00100826	3739	tags=34%, list=17%, signal=29%	FOXO1/KANSL2/TADA2B/KAT6B/EP400/NAT10/NAA35/KANSL3/BRD1/SIRT1/TAF4/ATF2/TADA1/MBIP/KAT5/MORF4L2/JADE2/TAF2/ACTL6A/KAT14/NAA30/MAP3K7/NAT9/POLE3/PHF20/NAA25/TAF5/EPC1/ESCO1/SUPT20H/NAA40/LEF1/KAT6A/ING4/HCFC1/DR1/KAT2A/SGF29/MLLT1/CREBBP/TRIM16/SUPT3H/ZZZ3/RUVBL1
regulation of rna splicing	regulation of rna splicing	162	0.387429	1.75569	3.80243e-05	0.0012383	0.00100826	4519	tags=37%, list=20%, signal=30%	TADA2B/SRSF6/CELF1/RBM11/SRRM1/HNRNPU/SON/FAM172A/RBMX/TADA1/SAP18/CIRBP/CLNS1A/SRSF7/RAVER2/FXR1/NCL/CLK1/RBM25/RBM12B/C1QBP/RPS26/MBNL2/NUP98/SUPT20H/GRSF1/CLK4/RBM22/SRPK2/TRA2B/RBM3/YTHDC1/SRSF12/AHNAK/NSRP1/DDX17/HNRNPL/ESRP2/KHDRBS3/AHNAK2/REST/KAT2A/SGF29/RBFOX2/MAGOH/RRP1B/SUPT3H/RBM15B/KHDRBS1/HABP4/SF1/HNRNPH1/METTL16/ERN1/RBFOX1/SETX/WTAP/SRSF4/RBFOX3/RBM24
genes related to primary cilium development (based on crispr)	genes related to primary cilium development (based on crispr)	80	0.462158	1.89114	3.8749e-05	0.00125526	0.00102207	5641	tags=49%, list=25%, signal=37%	LZTFL1/IFT57/WDR35/IFT172/EFCAB7/TCTN1/TRAPPC11/IFT74/BBS4/BBS10/CEP44/RABL2B/BBS1/PIBF1/TUBE1/TUBD1/ARL13B/TRAF3IP1/TMEM216/BBS7/KIFAP3/HSPB11/RAB23/SASS6/BBS2/IFT81/TTC30B/TTC8/TMEM67/ARL6/CEP295/TMEM17/CDK20/RPGRIP1L/ARL3/CBY1/IFT80/BBS12/IFT52
dna recombination	dna recombination	179	0.380797	1.74241	4.06552e-05	0.00131012	0.00106674	4642	tags=33%, list=21%, signal=26%	RPAIN/TOP2B/NSMCE4A/DCAF1/ERCC5/SFR1/BARD1/WRN/SPIDR/SWSAP1/HELQ/XRCC5/RAD50/KAT5/REV3L/RPA2/FANCD2/MCM8/CD40LG/RNF168/EID3/RFWD3/EXD2/TCF3/MCM2/THAP9/EPC1/RHNO1/ZFYVE26/SUPV3L1/MCM3/PSMC3IP/BLM/LIG1/MSH6/SAMHD1/HSPD1/RNF138/RAD51B/RAD51AP1/NIPBL/CENPX/FAN1/TRIP13/INO80/MSH5/CDC7/LIG3/CYREN/TEX19/BRCA2/EXOSC6/XRCC6/XRCC3/MSH2/HUS1B/RAG1/RPA1/MLH3
hallmark il6 jak stat3 signaling	hallmark il6 jak stat3 signaling	78	-0.439648	-1.92059	4.12608e-05	0.00131586	0.00107141	3300	tags=35%, list=15%, signal=30%	IL1R1/CXCL1/IL15RA/OSMR/CSF2RA/BAK1/IRF9/ITGB3/STAT1/CSF3R/LTBR/IL3RA/PLA2G2A/IL2RG/CCR1/GRB2/TNFRSF1B/IL10RB/IL1B/IRF1/PIM1/MYD88/IL17RA/IFNAR1/IFNGR2/SOCS3/TNFRSF1A
sumo e3 ligases sumoylate target proteins	sumo e3 ligases sumoylate target proteins	154	0.397207	1.79386	4.11789e-05	0.00131586	0.00107141	6169	tags=45%, list=27%, signal=33%	NUP35/TOP2B/NSMCE4A/SIN3A/HDAC1/NCOA2/WRN/NUP133/NUP93/NUP85/RANBP2/NDC1/SATB1/XPC/UHRF2/DNMT1/NUP88/RNF168/EID3/NR3C2/RING1/NRIP1/NUP160/PPARGC1A/NUP54/SUZ12/PHC3/SMC1A/STAG1/HERC2/BLM/NUP205/CTBP1/VHL/DDX17/NUP107/MTA1/MBD1/PIAS3/MDC1/NUP155/ESR1/CREBBP/NCOR2/NUP153/NUP37/RXRA/NUP62/HDAC2/PPARG/NOP58/NR3C1/RPA1/RELA/BMI1/STAG2/RAD21/NSMCE2/RANGAP1/PARK7/RORA/SMC3/EP300/NSMCE3/PGR/NUP188/NUP43/T…
respiratory burst	respiratory burst	20	-0.698484	-2.24736	4.19298e-05	0.0013303	0.00108317	1832	tags=50%, list=8%, signal=46%	NCF1/SLC11A1/CYBA/NCF1B/NCF1C/HCK/CD55/CYBC1/NCF2/NCF4
negative epigenetic regulation of rrna expression	negative epigenetic regulation of rrna expression	46	0.548856	2.03103	4.26363e-05	0.00134578	0.00109577	5189	tags=48%, list=23%, signal=37%	SIN3A/HDAC1/SIRT1/ERCC3/POLR1E/SAP18/DNMT1/GTF2H3/POLR1A/TBP/POLR1B/GTF2H2/SUV39H1/MNAT1/GTF2H1/POLR2L/TAF1B/HDAC2/POLR1C/SUDS3/SAP130/ARID4B
transport of the slbp dependant mature mrna	transport of the slbp dependant mature mrna	30	0.628068	2.12249	4.35601e-05	0.00136792	0.0011138	3889	tags=53%, list=17%, signal=44%	NUP35/NUP133/NUP93/NUP85/RANBP2/NDC1/NUP88/NUP160/NUP54/NUP205/NUP107/NUP155/NUP153/NUP37/NUP62/ALYREF
hallmark heme metabolism	hallmark heme metabolism	140	-0.37123	-1.80152	4.48791e-05	0.00140219	0.0011417	4151	tags=35%, list=18%, signal=29%	RIOK3/BMP2K/ASNS/ACP5/MAP2K3/ENDOD1/KEL/LMO2/PPP2R5B/GYPB/PC/GYPC/EIF2AK1/OPTN/SNCA/RAP1GAP/SMOX/ADD1/RNF123/TRAK2/NFE2/XPO7/ARHGEF12/ABCB6/HTATIP2/FN3K/LPIN2/NARF/DMTN/EPOR/LAMP2/EZH1/TFDP2/TMCC2/KAT2B/GATA1/RBM38/HBD/ALAS2/SLC6A8/SLC22A4/TENT5C/HBB/CCND3/XK/SPTA1/OSBP2/LRP10/E2F2
chromosome maintenance	chromosome maintenance	91	0.455175	1.91132	4.52803e-05	0.00140758	0.00114609	4653	tags=41%, list=21%, signal=32%	SHQ1/CENPQ/WRN/DKC1/POLR2D/RFC3/RPA2/MIS18BP1/POLR2B/CENPU/CENPL/RFC4/CENPK/TERF2/POLD3/CENPP/GAR1/RBBP4/STN1/BLM/LIG1/CENPC/POLR2G/NHP2/PRIM1/CENPX/CDK2/TERF1/RUVBL1/ITGB3BP/POLR2L/POLD2/RBBP7/RFC5/CENPN/RPA1/ATRX
mitotic prometaphase	mitotic prometaphase	180	0.376279	1.72492	4.83072e-05	0.00149412	0.00121656	5465	tags=42%, list=24%, signal=32%	CNTRL/CLASP2/ZW10/SDCCAG8/RCC2/SMC2/NEK7/CKAP5/PAFAH1B1/PDS5A/CEP78/CENPQ/NUP133/NUP85/PPP2R5C/ALMS1/RANBP2/SPDL1/WAPL/EML4/CEP70/CENPU/CENPL/CENPK/NUP160/XPO1/DYNC1I2/MAPRE1/TAOK1/CENPP/SMC1A/STAG1/CENPE/CEP131/HSP90AA1/PPP2R5E/MIS12/CENPJ/CENPC/NUP107/DYNLL1/TUBGCP5/PPP1CC/CEP41/TUBB/CLIP1/CEP57/DYNC1I1/PPP2CA/NUP37/ITGB3BP/PLK4/HAUS8/ZWILCH/PLK1/PPP2CB/CLASP1/NUMA1/CENPN/CEP135/KIF2A/CDK1/TUBG…
tp53 regulates transcription of additional cell cycle genes whose exact role in the p53 pathway remain uncertain	tp53 regulates transcription of additional cell cycle genes whose exact role in the p53 pathway remain uncertain	21	0.693638	2.14989	4.87106e-05	0.00149907	0.00122058	4129	tags=57%, list=18%, signal=47%	CNOT2/CNOT10/CNOT6/RGCC/CNOT4/CNOT8/CENPJ/CDC25C/CNOT9/CNOT1/BTG2/CNOT11
establishment of protein localization to organelle	establishment of protein localization to organelle	266	0.339452	1.63782	4.96406e-05	0.00152009	0.0012377	5010	tags=35%, list=22%, signal=28%	NUP35/RAN/TOMM6/RPAIN/TIMM21/RAB7A/IPO5/BCS1L/TOMM20/HACL1/NUP133/PEX19/IMMP2L/NUP93/NUP85/SNX16/TIMM44/CBLB/VPS36/RANBP2/TOMM70/OXA1L/PRICKLE1/SEC62/HSPA5/HSPA8/KPNA5/CHCHD4/NAGPA/TOMM40/MOAP1/NUP88/DNAJC19/PIK3R4/NXT1/PEX1/SRPRB/GNPTG/STAM/MIPEP/RAB11A/SRP72/VPS13C/NUP54/TOMM7/HSP90AA1/CSE1L/GRPEL1/HSPA4/M6PR/IPO8/TOMM22/TIMM8A/HEATR3/HSPD1/NUP107/LRSAM1/PEX13/EDEM1/FAM53A/RANBP6/VPS13D/GRPEL2/…
regulation of chromosome organization	regulation of chromosome organization	235	0.349039	1.65832	5.24001e-05	0.00159665	0.00130004	4785	tags=34%, list=21%, signal=27%	MAP3K4/ZW10/CCT6A/NSMCE4A/NAT10/SMC2/SIN3A/NEK7/ACTR5/HNRNPU/AXIN2/RIOK2/CCT2/XRCC5/RAD50/CCT8/IK/ANAPC7/PRKCQ/WAPL/ACTR8/PCID2/KAT5/MAPK1/ACTL6A/DNMT1/CCT4/EID3/CCT5/CTCF/MPHOSPH8/ATF7IP2/TERF2/CDC23/CDC16/ARID2/SMARCA2/CENPE/UCHL5/STN1/SETDB2/MORC2/GTF2H2/PHF10/RB1/INO80D/MNAT1/HNRNPD/HDAC8/USP44/DCP2/SETMAR/SMG6/ARID1A/TNKS/PARN/USP7/CDK2/TRIP13/INO80/TERF1/CCT7/RUVBL1/BECN1/SSBP1/ZWILCH/EXOSC…
regulation of viral genome replication	regulation of viral genome replication	79	-0.430118	-1.87784	5.53788e-05	0.00167909	0.00136717	2689	tags=32%, list=12%, signal=28%	ISG15/ISG20/EIF2AK2/TNF/OAS3/RSAD2/PARP10/PROX1/SLPI/BST2/PLSCR1/AICDA/BTBD17/OASL/ADAR/APOBEC3C/IFITM1/RNASEL/RAD23A/APOBEC3A/TNIP1/IFITM3/SRPK1/ZNFX1/IFITM2
protein acylation	protein acylation	167	0.382074	1.72699	5.72692e-05	0.0017279	0.00140691	4318	tags=35%, list=19%, signal=28%	FOXO1/ZDHHC7/KANSL2/TADA2B/KAT6B/EP400/NAT10/NAA35/KANSL3/ZDHHC1/BRD1/SIRT1/TAF4/ATF2/TADA1/MBIP/KAT5/MORF4L2/JADE2/TAF2/ACTL6A/KAT14/ZDHHC23/NAA30/MAP3K7/NAT9/POLE3/PHF20/NAA25/TAF5/EPC1/DLD/ESCO1/SUPT20H/ZDHHC6/NMT1/NAA40/LEF1/KAT6A/ING4/HCFC1/DR1/NMT2/KAT2A/SGF29/MLLT1/CREBBP/TRIM16/ZDHHC11B/SUPT3H/ZDHHC20/ZZZ3/RUVBL1/WDR5/ZDHHC17/ZDHHC8/YEATS2/BRCA2
hats acetylate histones	hats acetylate histones	80	0.457027	1.87015	5.80731e-05	0.00174361	0.0014197	4502	tags=45%, list=20%, signal=36%	KANSL2/TADA2B/KAT6B/EP400/NCOA2/KANSL3/BRD1/ATF2/TADA1/MBIP/ELP2/KAT5/MORF4L2/JADE2/ACTL6A/KAT14/ELP3/PHF20/EPC1/SUPT20H/KAT6A/ING4/ELP6/HCFC1/DR1/ELP4/KAT2A/SGF29/CREBBP/SUPT3H/ZZZ3/RUVBL1/WDR5/RBBP7/YEATS2/ELP1
mitochondrial membrane organization	mitochondrial membrane organization	90	0.443789	1.85329	5.85047e-05	0.00174804	0.0014233	2895	tags=33%, list=13%, signal=29%	MAPK8/TOMM6/SLC25A5/SLC25A6/BCS1L/TOMM20/MTX3/ATF2/HSPA9/TOMM70/OXA1L/CHCHD10/RHOT1/TOMM40/THEM4/MOAP1/TMEM14A/BNIP3/SLC35F6/TOMM7/OPA1/HSP90AA1/DNAJC11/IMMT/NMT1/HSPA4/TOMM22/TIMM8A/SLC25A46/GHITM
deadenylation-dependent mrna decay	deadenylation-dependent mrna decay	56	0.508842	1.95425	5.89683e-05	0.00175338	0.00142765	4694	tags=46%, list=21%, signal=37%	CNOT2/WDR61/CNOT10/EIF4B/CNOT6/TTC37/EXOSC2/EXOSC9/PAN3/LSM4/PAIP1/CNOT4/CNOT8/DIS3/EXOSC7/CNOT9/EIF4A2/DCP2/CNOT1/PARN/HBS1L/CNOT11/EXOSC6/PAN2/EIF4A3/EXOSC5
cytochrome complex assembly	cytochrome complex assembly	31	0.61734	2.10012	6.00956e-05	0.00177831	0.00144795	4148	tags=55%, list=18%, signal=45%	TIMM21/COX20/BCS1L/HCCS/OXA1L/COX10/TTC19/FASTKD3/COA5/COA3/UQCRFS1/SLC25A46/SCO1/COX17/COA1/LYRM7/SMIM20
regulation of mrna stability	regulation of mrna stability	149	0.394526	1.76958	6.42901e-05	0.00189333	0.0015416	3210	tags=30%, list=14%, signal=26%	HNRNPA0/CNOT2/APEX1/ANGEL2/CNOT10/CELF1/PUM2/CNOT6/HNRNPU/AXIN2/PUM1/CIRBP/POLR2D/PCID2/TENT4A/SERBP1/FASTKD3/EXOSC2/EXOSC9/FXR1/PAN3/ZC3H14/PAIP1/FASTKD2/YTHDF3/FTO/CNOT4/CNOT8/DIS3/TOB1/EXOSC7/TENT5A/ELAVL1/FASTKD1/SYNCRIP/BOLL/NOCT/TAF15/YTHDF2/ZFP36L2/HNRNPD/ROCK1/CNOT9/DCP2/CNOT1
mitochondrial translation termination	mitochondrial translation termination	88	0.449057	1.8824	6.74012e-05	0.0019755	0.00160851	5475	tags=43%, list=24%, signal=33%	MRPS9/MRPL45/MRPS35/MRPS27/MRPS22/MRPS26/OXA1L/MRPL18/MRPL46/MRPS34/MRPS23/MRPL32/MRPS30/MRPL50/MRPS31/MRPS28/MRPL40/MRPL9/MRPS17/DAP3/MRPS21/MRPL36/MRPL49/MRPL35/MRPL3/MRPL10/MRPS5/MRPL22/MRPL43/MRPS36/PTCD3/MRPS14/MRPS6/MRPL37/MRPL52/MRPL19/MRPL48/MRPL58
regulation of mrna catabolic process	regulation of mrna catabolic process	167	0.379185	1.71393	6.89736e-05	0.002012	0.00163823	4908	tags=38%, list=22%, signal=30%	HNRNPA0/CNOT2/APEX1/ANGEL2/CNOT10/CELF1/PUM2/CNOT6/HNRNPU/AXIN2/PUM1/CIRBP/POLR2D/PCID2/TENT4A/SERBP1/FASTKD3/EXOSC2/EXOSC9/FXR1/PAN3/ZC3H14/PAIP1/FASTKD2/YTHDF3/FTO/CNOT4/CNOT8/DIS3/TOB1/EXOSC7/TENT5A/ELAVL1/FASTKD1/SYNCRIP/BOLL/NOCT/TAF15/YTHDF2/POLR2G/ZFP36L2/HNRNPD/ROCK1/TTC5/CNOT9/DCP2/CNOT1/MAGOH/PARN/BTG2/YTHDF1/METTL16/METTL3/CNOT11/PDE12/A1CF/RBM24/LARP4B/PAN2/EIF4A3/EXOSC5/DHX34/AGO3
gpcr ligand binding	gpcr ligand binding	458	-0.266147	-1.485	7.17221e-05	0.00208231	0.00169548	4857	tags=27%, list=21%, signal=22%	TSHB/VIP/FZD1/NPB/HRH1/WNT9A/GNGT2/AVPR2/FFAR3/PTAFR/TAS2R50/P2RY2/LHCGR/PTGER3/PDYN/F2RL1/APLN/GPR132/TAS2R46/CXCL16/NPFFR2/GNRHR2/ADRB3/ADM2/SCT/TAS1R1/GPR55/CCL13/PENK/RXFP1/LTB4R2/KEL/ECE1/RXFP2/ADRA1B/CCL27/TAC3/AGT/UCN3/CCR8/CXCL1/FZD5/GRM8/PLPPR5/LHB/XCL2/PPBP/ADORA1/PROKR1/RLN3/CCRL2/SUCNR1/ADGRE3/NPSR1/CCR2/ADRA2A/MLNR/CALCA/ADCYAP1/TBXA2R/GNG13/F2R/F2/GALR1/GPER1/GLP1R/HRH3/ADRA2B/GAL/S…
establishment of organelle localization	establishment of organelle localization	309	0.328437	1.60844	7.49855e-05	0.00216684	0.0017643	5102	tags=33%, list=23%, signal=26%	LRPPRC/ABCE1/RAN/CLASP2/ZW10/LSG1/EXOC5/BOD1/PAFAH1B1/CENPQ/BORCS7/SDAD1/NMD3/CEP120/TMEM230/LTV1/MYO1E/SEH1L/SPDL1/PDCD6/TRAK1/MKKS/TRAPPC11/KAT5/TRAPPC2B/EML4/BBS4/RHOT1/MYO1A/SYBU/NUP88/ARFGAP3/TMED10/RRS1/WASL/TRAPPC3/C17orf75/TMED2/EXOC2/XPO1/RAB11A/MAPRE1/PIBF1/PDCD6IP/DLG1/TRIP11/CDC23/NOP9/CHAMP1/OPA1/CENPE/BICD1/TRAPPC6A/BBS7/MIS12/PARD3B/MRGPRX2/KIFAP3/LLGL1/COPS5/CENPC/KLHL12/RAB27A/BL…
metabolism of cofactors	metabolism of cofactors	18	0.70981	2.10023	7.54474e-05	0.00216999	0.00176687	4019	tags=67%, list=18%, signal=55%	COQ2/IDH1/COQ3/PDSS2/PDSS1/HSP90AA1/SPR/PTS/COQ9/COQ5/PRKG2/COQ7
regulation of viral process	regulation of viral process	144	-0.353616	-1.72694	8.24362e-05	0.00235998	0.00192156	2689	tags=26%, list=12%, signal=23%	ISG15/ISG20/TMEM250/STAT1/EIF2AK2/TRIM21/LGALS9/TNF/OAS3/RSAD2/PARP10/TRIM11/PROX1/NECTIN2/SNF8/VPS37B/SLPI/BST2/PLSCR1/TRIML1/AICDA/BTBD17/CH25H/OASL/ADAR/LY6E/APOBEC3C/IFITM1/RNASEL/RAD23A/APOBEC3A/TNIP1/IFITM3/VPS4A/SRPK1/ZNFX1/IFITM2
respiratory chain complex iv assembly	respiratory chain complex iv assembly	22	0.670671	2.09033	8.59538e-05	0.00244929	0.00199428	4148	tags=59%, list=18%, signal=48%	TIMM21/COX20/BCS1L/OXA1L/COX10/FASTKD3/COA5/COA3/SLC25A46/SCO1/COX17/COA1/SMIM20
hallmark tnfa signaling via nfkb	hallmark tnfa signaling via nfkb	164	-0.346094	-1.72313	8.72993e-05	0.00247616	0.00201616	2612	tags=23%, list=12%, signal=21%	MARCKS/SNN/BTG3/PER1/PLAUR/EGR1/DDX58/PTGS2/CCNL1/GADD45B/IL18/LIF/CEBPD/TAP1/KLF6/NINJ1/LDLR/MXD1/JUNB/CDKN1A/IL1B/PPP1R15A/IRF1/RNF19B/FOSL2/RHOB/GADD45A/LITAF/IER2/IFNGR2/SLC2A3/RELB/CEBPB/SOCS3/NFIL3/TRIB1/B4GALT5/BCL2A1
chemotaxis	chemotaxis	365	-0.28152	-1.53315	8.88387e-05	0.00249681	0.00203298	4068	tags=26%, list=18%, signal=22%	TUBB3/PDGFRB/CXCL16/EFNB1/CCL24/PIP5K1C/NR4A1/SEMA7A/EPHA3/BIN2/RET/CCL13/PLXNB3/LTB4R2/BDNF/SEMA4B/PIP5K1A/CCL27/NFIB/CXCL14/CCR8/CXCL1/JAML/PTPRJ/XCL2/ANOS1/DRAXIN/HGF/GLI2/PPBP/HSD3B7/OPHN1/CCRL2/DCC/SFTPD/CCR2/CALCA/ITGB3/RALBP1/NTN1/EPHA5/ARRB2/SEMA6B/PLA2G10/CYFIP1/RNASE3/LHX9/SEMA5B/NOTCH3/PLAUR/EPHB1/IGSF9/CCR4/MYPN/FGF10/CCR10/OR10J5/ROBO1/FES/PLD1/SYK/CCL3/ARHGEF16/CCL21/EPHB2/RNASE2/SC…
taxis	taxis	365	-0.28152	-1.53315	8.88387e-05	0.00249681	0.00203298	4068	tags=26%, list=18%, signal=22%	TUBB3/PDGFRB/CXCL16/EFNB1/CCL24/PIP5K1C/NR4A1/SEMA7A/EPHA3/BIN2/RET/CCL13/PLXNB3/LTB4R2/BDNF/SEMA4B/PIP5K1A/CCL27/NFIB/CXCL14/CCR8/CXCL1/JAML/PTPRJ/XCL2/ANOS1/DRAXIN/HGF/GLI2/PPBP/HSD3B7/OPHN1/CCRL2/DCC/SFTPD/CCR2/CALCA/ITGB3/RALBP1/NTN1/EPHA5/ARRB2/SEMA6B/PLA2G10/CYFIP1/RNASE3/LHX9/SEMA5B/NOTCH3/PLAUR/EPHB1/IGSF9/CCR4/MYPN/FGF10/CCR10/OR10J5/ROBO1/FES/PLD1/SYK/CCL3/ARHGEF16/CCL21/EPHB2/RNASE2/SC…
nucleosome assembly	nucleosome assembly	53	0.521869	1.98005	9.16412e-05	0.00256387	0.00208758	4653	tags=51%, list=21%, signal=41%	ASF1A/KAT6B/CENPQ/NAP1L3/SUPT16H/BRD2/MIS18BP1/DNAJC9/CENPU/CENPL/POLE3/CENPK/NASP/CHRAC1/CENPP/SPTY2D1/RBBP4/CHAF1A/CENPC/CENPX/SART3/RUVBL1/ITGB3BP/SSRP1/RBBP7/CENPN/ATRX
transport of ribonucleoproteins into the host nucleus	transport of ribonucleoproteins into the host nucleus	26	0.637726	2.1104	9.50228e-05	0.00264645	0.00215481	3879	tags=58%, list=17%, signal=48%	NUP35/NUP133/NUP93/NUP85/RANBP2/NDC1/NUP88/NUP160/NUP54/NUP205/NUP107/NUP155/NUP153/NUP37/NUP62
sumoylation of dna replication proteins	sumoylation of dna replication proteins	40	0.554265	1.98011	0.000105379	0.00292166	0.0023789	3879	tags=42%, list=17%, signal=35%	NUP35/TOP2B/NUP133/NUP93/NUP85/RANBP2/NDC1/NUP88/NUP160/NUP54/NUP205/NUP107/PIAS3/NUP155/NUP153/NUP37/NUP62
histone modification	histone modification	343	0.308596	1.52198	0.000112766	0.00311244	0.00253424	3739	tags=26%, list=17%, signal=22%	KANSL2/TADA2B/KAT6B/EP400/WDR61/SIN3A/DCAF1/HDAC1/RCOR3/BOD1/KDM4C/BARD1/KANSL3/BRD1/SMARCAD1/SIRT1/TAF4/ATF2/PRDM4/TADA1/MBIP/NSD1/PRMT6/CLNS1A/KDM3B/KAT5/MORF4L2/BRCC3/UBE2A/ASXL1/JADE2/TAF2/ACTL6A/RBBP5/WDR82/KAT14/RNF168/UBE2E1/RBM14/SMYD3/RING1/MAP3K7/USP16/POLE3/LEO1/PHF20/SETD6/FBL/METTL23/PARP2/TAF5/EPC1/USP15/N6AMT1/ABRAXAS1/JMJD1C/SUPT20H/RBBP4/PAXIP1/NFYA/SETDB2/NAA40/LEF1/VRK1/KAT6A/S…
mitochondrial trna aminoacylation	mitochondrial trna aminoacylation	18	0.702621	2.07895	0.000113492	0.0031185	0.00253917	4286	tags=61%, list=19%, signal=50%	NARS2/EARS2/RARS2/IARS2/WARS2/TARS2/DARS2/YARS2/AARS2/LARS2/MARS2
protein localization to chromosome, centromeric region	protein localization to chromosome, centromeric region	19	0.692825	2.08144	0.00011652	0.00318746	0.00259532	2502	tags=47%, list=11%, signal=42%	ZW10/RCC2/BOD1/SPDL1/IK/CTCF/CHAMP1/MIS12/RB1
amino acid activation	amino acid activation	23	0.646104	2.06223	0.000123476	0.00336282	0.0027381	4286	tags=57%, list=19%, signal=46%	NARS2/EARS2/RARS2/AASDH/IARS2/WARS2/TARS2/DARS2/GATB/YARS2/AARS2/LARS2/MARS2
rho gtpases activate formins	rho gtpases activate formins	114	0.413748	1.79634	0.000124228	0.0033684	0.00274265	5353	tags=42%, list=24%, signal=32%	CLASP2/ZW10/RCC2/CKAP5/PAFAH1B1/CENPQ/NUP133/NUP85/PPP2R5C/DVL3/RANBP2/SPDL1/FMNL3/CENPU/CENPL/CENPK/NUP160/XPO1/DYNC1I2/MAPRE1/DIAPH1/DVL1/TAOK1/CENPP/CENPE/PPP2R5E/MIS12/CENPC/NUP107/DYNLL1/PPP1CC/CLIP1/DYNC1I1/PPP2CA/NUP37/ITGB3BP/ZWILCH/PLK1/DAAM1/PPP2CB/CLASP1/CENPN/KIF2A/NUDC/FMNL2/RANGAP1/SPC25/PPP2R1B
response to type i interferon	response to type i interferon	43	-0.520066	-2.03646	0.000125876	0.00338327	0.00275476	4935	tags=51%, list=22%, signal=40%	IFNA4/SMPD1/IFNW1/IFNA2/SP100/MX1/IRAK1/IFNA14/ISG15/IFNA5/STAT1/IKBKE/IFNA16/TRIM56/CH25H/TBKBP1/MYD88/IFITM1/IFI27/IFNAR1/IFITM3/IFITM2
sumoylation of dna damage response and repair proteins	sumoylation of dna damage response and repair proteins	69	0.472235	1.89975	0.000125763	0.00338327	0.00275476	5094	tags=46%, list=22%, signal=36%	NUP35/NSMCE4A/WRN/NUP133/NUP93/NUP85/RANBP2/NDC1/XPC/NUP88/RNF168/EID3/RING1/NUP160/NUP54/PHC3/SMC1A/STAG1/HERC2/BLM/NUP205/NUP107/MDC1/NUP155/NUP153/NUP37/NUP62/RPA1/BMI1/STAG2/RAD21/NSMCE2
o-glycan processing	o-glycan processing	42	-0.526902	-2.04757	0.000127751	0.00341872	0.00278362	2894	tags=38%, list=13%, signal=33%	ST3GAL3/B3GNT6/GCNT3/CHST4/B3GNT5/GALNT14/B3GNT3/A4GNT/GALNT3/GALNT4/ST6GALNAC2/GALNT6/B3GNT8/ST3GAL4/ST3GAL2/B4GALT5
maturation of 5.8s rrna from tricistronic rrna transcript (ssu-rrna, 5.8s rrna, lsu-rrna)	maturation of 5.8s rrna from tricistronic rrna transcript (ssu-rrna, 5.8s rrna, lsu-rrna)	22	0.656365	2.04574	0.000138013	0.00367735	0.0029942	6868	tags=86%, list=30%, signal=60%	RPP40/EXOSC2/EXOSC9/RRS1/ABT1/RPS21/NOP9/EXOSC7/NOP14/NOL9/ERI1/WDR12/KRI1/EXOSC10/UTP20/FTSJ3/EXOSC8/EXOSC3/URB1
trna aminoacylation for protein translation	trna aminoacylation for protein translation	19	0.688279	2.06778	0.000143044	0.00376254	0.00306357	4286	tags=58%, list=19%, signal=47%	NARS2/EARS2/RARS2/IARS2/WARS2/TARS2/DARS2/YARS2/AARS2/LARS2/MARS2
trna charging	trna charging	19	0.688279	2.06778	0.000143044	0.00376254	0.00306357	4286	tags=58%, list=19%, signal=47%	NARS2/EARS2/RARS2/IARS2/WARS2/TARS2/DARS2/YARS2/AARS2/LARS2/MARS2
norc negatively regulates rrna expression	norc negatively regulates rrna expression	43	0.53689	1.95421	0.000142312	0.00376254	0.00306357	5189	tags=47%, list=23%, signal=36%	SIN3A/HDAC1/ERCC3/POLR1E/SAP18/DNMT1/GTF2H3/POLR1A/TBP/POLR1B/GTF2H2/MNAT1/GTF2H1/POLR2L/TAF1B/HDAC2/POLR1C/SUDS3/SAP130/ARID4B
rna polymerase i promoter escape	rna polymerase i promoter escape	28	0.609394	2.03098	0.000143972	0.00377084	0.00307033	4174	tags=46%, list=18%, signal=38%	ERCC3/POLR1E/RRN3/GTF2H3/POLR1A/TBP/POLR1B/GTF2H2/MNAT1/GTF2H1/POLR2L/TAF1B/POLR1C
positive regulation of transcription by rna polymerase i	positive regulation of transcription by rna polymerase i	29	0.612244	2.04394	0.000147327	0.00384237	0.00312857	1990	tags=45%, list=9%, signal=41%	HEATR1/SF3B1/UTP15/WDR43/WDR75/LYAR/PWP1/NOL11/NCL/MYBBP1A/EIF2AK3/DDX21/MTOR
spinal cord injury	spinal cord injury	94	-0.40112	-1.81338	0.000150599	0.00391113	0.00318455	3620	tags=33%, list=16%, signal=28%	BDNF/VCAN/PLA2G5/IL1R1/CXCL1/CDC42/AIF1/TLR4/MIF/CCR2/NTN1/EGFR/NGFR/EGR1/PTGS2/TACR1/LILRB3/PLA2G2A/RGMA/CASP3/FCGR2C/IL1B/XYLT1/FCGR2A/MMP9/RHOB/SELP/GADD45A/LTB4R/ARG1/MAPK3
burn wound healing	burn wound healing	72	-0.446233	-1.90635	0.000156749	0.00403896	0.00328864	4470	tags=38%, list=20%, signal=30%	COL1A1/FGFR3/SPARC/ACHE/COL1A2/CXCL14/CXCL1/MMP3/HGF/CNN2/TLR4/FOXE1/FGFR1/EGF/TLR5/F13A1/S100A6/ADAM12/FGFR2/CASP3/IL1B/TIMP1/MMP9/MYD88/LY96/TLR1/S100A9
antimicrobial peptides	antimicrobial peptides	80	-0.417144	-1.83099	0.000156834	0.00403896	0.00328864	4403	tags=35%, list=19%, signal=28%	CLU/DEFB114/S100A7A/DCD/LTF/DEFB110/BPIFA1/BPIFB4/PGLYRP1/BPIFB2/DEFA5/LCN2/ATOX1/DEFB123/CCR2/DEFB119/RNASE3/DEFB132/SLC11A1/PLA2G2A/PGLYRP4/DEFB126/TLR2/REG3G/ART1/S100A8/TLR1/S100A9
one-carbon compound transport	one-carbon compound transport	16	-0.706594	-2.14184	0.000161887	0.00415174	0.00338046	2312	tags=38%, list=10%, signal=34%	AQP6/HBD/SLC14A1/HBB/HBE1/AQP9
maturation of ssu-rrna from tricistronic rrna transcript (ssu-rrna, 5.8s rrna, lsu-rrna)	maturation of ssu-rrna from tricistronic rrna transcript (ssu-rrna, 5.8s rrna, lsu-rrna)	29	0.610811	2.03916	0.000164436	0.0041996	0.00341944	4886	tags=59%, list=22%, signal=46%	HEATR1/RPP40/RPS14/WDR43/RPS19/RRS1/ABT1/RPS21/NOP9/UTP6/DCAF13/NOP14/HELB/KRI1/RPS8/TSR2/UTP20
trna aminoacylation	trna aminoacylation	27	0.627831	2.08303	0.000165453	0.0042081	0.00342636	4286	tags=56%, list=19%, signal=45%	NARS2/EARS2/RARS2/AIMP2/IARS2/WARS2/TARS2/DARS2/PPA1/GATB/EEF1E1/YARS2/AARS2/LARS2/MARS2
positive regulation of interleukin-8 production	positive regulation of interleukin-8 production	60	-0.465318	-1.93866	0.000174926	0.00443074	0.00360764	3267	tags=33%, list=14%, signal=29%	DEFA5/TIRAP/TLR4/F2R/TLR5/LGALS9/TNF/DDX58/ADIPOQ/FADD/SYK/IL1B/PYCARD/MYD88/FFAR2/TLR2/ZNF580/PRKD2/DDIT3/TLR1
peroxisomal protein import	peroxisomal protein import	60	0.487987	1.89731	0.000181977	0.00459044	0.00373767	3490	tags=33%, list=15%, signal=28%	HACL1/DHRS4/HSD17B4/DAO/GNPAT/IDH1/UBA52/AMACR/EHHADH/IDE/NUDT7/PEX1/RPS27A/PHYH/MPV17/CROT/PEX13/EPHX2/AGXT/UBE2D3
positive regulation of proteolysis	positive regulation of proteolysis	312	-0.281426	-1.51861	0.000186222	0.00467834	0.00380924	3819	tags=26%, list=17%, signal=22%	FBXW11/RNF144B/NKD2/PLK3/BLID/MAP3K5/BCAP31/BAG6/CBFA2T3/DDA1/NODAL/PRR7/DAP/TTBK1/BAK1/HSPBP1/LYN/CRADD/STUB1/BBC3/AIM2/ADRA2A/F2R/NGFR/PRSS22/GPER1/UACA/SNCA/GRN/LGALS9/TNF/NUPR1/RNF139/CDC20/CEBPA/PINK1/NRDC/LGMN/FADD/ROBO1/GSK3B/EGLN3/CFLAR/GABARAP/HIP1R/SYK/CLN6/FIS1/CASP5/BEX3/APAF1/VSIR/F12/USP5/SUMO1/TNFRSF1B/LPCAT3/SERPINB3/IL1B/SIRT2/CSNK1D/NLRP12/PSMC6/RNF19B/ANGPTL8/PYCARD/AURKAIP1/ZE…
ciliary landscape	ciliary landscape	160	0.37242	1.68887	0.000194106	0.0048566	0.00395438	4411	tags=34%, list=19%, signal=28%	LZTFL1/LRPPRC/EXOC5/HDAC1/CNOT10/IFT57/PAFAH1B1/NUP133/ZMYND19/COPS8/IFT172/IFT74/ACSL3/BBS4/ARL8B/ARFGAP3/RBM14/MCM2/BBS1/LSM4/EXOC2/YPEL5/GID8/COPS6/RAB14/COPS4/AAR2/TBC1D4/TRAF3IP1/ARMC8/CTBP2/BBS7/RB1/NFKB1/COX6C/COPS5/HSPB11/NDUFA9/CDR2/MAPRE2/DYNLRB2/BBS2/CNOT1/WEE1/PSMD7/IFT81/CREBBP/MFAP1/TTC30B/TTC8/HDAC2/EIPR1/RPGR/IQCB1/MSH2
regulation of transcription by rna polymerase i	regulation of transcription by rna polymerase i	35	0.557545	1.95906	0.000196474	0.00489595	0.00398643	1990	tags=40%, list=9%, signal=37%	HEATR1/SF3B1/UTP15/WDR43/WDR75/LYAR/PWP1/NOL11/NCL/NOP53/MYBBP1A/EIF2AK3/DDX21/MTOR
regulation of tlr by endogenous ligand	regulation of tlr by endogenous ligand	18	-0.677009	-2.12732	0.000202429	0.00502398	0.00409067	1064	tags=33%, list=5%, signal=32%	GSDMD/TLR2/S100A8/LY96/TLR1/S100A9
synthesis of dna	synthesis of dna	121	0.396019	1.73734	0.000203677	0.00503468	0.00409938	4723	tags=33%, list=21%, signal=26%	SKP2/ORC2/ANAPC10/PSMD9/UBA52/ANAPC7/RFC3/RPA2/ANAPC16/PSMD5/MCM8/ORC4/CCNE1/UBE2E1/MCM2/RPS27A/ORC3/POLE3/RFC4/POLD3/PSMC1/CDC23/CDC16/PSMA4/PSMD6/MCM3/PSMB7/LIG1/ORC6/PSMA8/PRIM1/PSMD7/CDK2/GINS3/POLD2/RFC5/ANAPC5/RPA1/CUL1/ANAPC4
cleavage involved in rrna processing	cleavage involved in rrna processing	23	0.632406	2.01851	0.000210284	0.00517719	0.00421542	4087	tags=65%, list=18%, signal=53%	RPP40/EXOSC2/RCL1/EXOSC9/RRS1/ABT1/RPS21/NOP9/EXOSC7/NHP2/NOP14/NOL9/ERI1/KRI1/EXOSC10
mhc protein complex assembly	mhc protein complex assembly	18	0.689702	2.04073	0.000212771	0.00519684	0.00423141	1963	tags=50%, list=9%, signal=46%	HLA-DMB/HLA-DOA/HLA-DRA/HLA-DOB/HLA-DPB1/HLA-DPA1/HLA-DMA/HLA-DQA1/HLA-DQA2
peptide antigen assembly with mhc protein complex	peptide antigen assembly with mhc protein complex	18	0.689702	2.04073	0.000212771	0.00519684	0.00423141	1963	tags=50%, list=9%, signal=46%	HLA-DMB/HLA-DOA/HLA-DRA/HLA-DOB/HLA-DPB1/HLA-DPA1/HLA-DMA/HLA-DQA1/HLA-DQA2
rna 3'-end processing	rna 3'-end processing	91	0.430552	1.80792	0.000221982	0.0054004	0.00439716	4694	tags=37%, list=21%, signal=30%	FIP1L1/DKC1/PCF11/RPRD2/POLR2D/SCAF8/TOE1/TENT4A/CPSF3/EXOSC2/EXOSC9/APP/RPS21/NUDT21/AHCYL1/LEO1/CPSF6/FBL/EXOSC7/GRSF1/SUPV3L1/CPSF4/INTS12/CSTF2T/ERI1/RPRD1A/INTS2/PARN/TENT2/PTCD1/EXOSC10/EXOSC6/SSU72/EXOSC5
positive regulation of mrna metabolic process	positive regulation of mrna metabolic process	115	0.392369	1.70889	0.000226264	0.00548288	0.00446432	4694	tags=37%, list=21%, signal=30%	CNOT2/CNOT10/CELF1/CNOT6/PUM1/RBMX/CIRBP/POLR2D/CLNS1A/EXOSC2/EXOSC9/PAN3/NCL/NUDT21/LEO1/YTHDF3/FTO/CNOT4/NUP98/CNOT8/DIS3/TOB1/EXOSC7/TRA2B/RBM3/YTHDF2/POLR2G/ZFP36L2/ROCK1/TTC5/CNOT9/DCP2/CNOT1/PARN/BTG2/YTHDF1/METTL16/METTL3/CNOT11/PDE12/RBM24/PAN2/EXOSC5
sumoylation of ubiquitinylation proteins	sumoylation of ubiquitinylation proteins	32	0.583851	2.00346	0.000233685	0.00564051	0.00459266	3879	tags=50%, list=17%, signal=41%	NUP35/NUP133/NUP93/NUP85/RANBP2/NDC1/NUP88/NUP160/NUP54/NUP205/VHL/NUP107/NUP155/NUP153/NUP37/NUP62
platelet activation, signaling and aggregation	platelet activation, signaling and aggregation	253	-0.302999	-1.60656	0.000241131	0.00577494	0.00470212	3200	tags=24%, list=14%, signal=21%	GNAI3/STX4/GNAI2/CDC42/HGF/PPBP/THPO/GNAT3/LYN/GP1BA/ADRA2A/GNAI1/ITGB3/TBXA2R/GP5/GNG13/F2R/ARRB2/F2/EGF/SERPING1/ADRA2B/CLEC1B/GNG5/GNG11/ITIH3/RAPGEF3/F13A1/LAMP2/SYK/PIK3R2/MGLL/VWF/SYTL4/SHC1/CYB5R1/GP9/GNB4/ACTN4/LY6G6F/TIMP1/RHOG/RHOB/GNB2/SELP/TLN1/PTPN6/TUBA4A/GNA15/VTI1B/F5/PROS1/MMRN1/GNG10/FERMT3/CD63/ACTN1/STXBP2/ITGA2B/APBB1IP/MAPK3
actin filament organization	actin filament organization	228	-0.303453	-1.58342	0.000241131	0.00577494	0.00470212	3689	tags=26%, list=16%, signal=22%	BAIAP2L1/TPM4/SHROOM4/ANG/CALD1/SPIRE1/TMOD4/GAS2L1/GAS2L3/CDC42/MYO1F/SH3D21/CAPG/AIF1/RHOBTB1/WASH3P/MARCKS/TPM1/MICAL1/MYO5A/PSTPIP2/BAIAP2/RHOF/ADD1/FMN2/ACTR3/ITGB5/CDC42EP2/ELMO1/PROX1/DMTN/CARMIL2/MYO5B/HIP1R/KCTD13/ELMO3/TWF2/TMOD1/FSCN1/MYO1G/PREX1/MAGEL2/LMOD3/FHOD1/RHOG/RHOB/SPTA1/MCU/PSTPIP1/MAD2L2/SH3BP1/GAS7/WASH2P/SAMD14/MSRB2/MSRB1/ACTN1/CORO1B/ZYX
class a 1 (rhodopsin-like receptors)	class a 1 (rhodopsin-like receptors)	328	-0.280298	-1.52257	0.000247924	0.00591461	0.00481585	4577	tags=28%, list=20%, signal=22%	AVPR2/FFAR3/PTAFR/P2RY2/LHCGR/PTGER3/PDYN/F2RL1/APLN/GPR132/CXCL16/NPFFR2/GNRHR2/ADRB3/GPR55/CCL13/PENK/RXFP1/LTB4R2/KEL/ECE1/RXFP2/ADRA1B/CCL27/TAC3/AGT/CCR8/CXCL1/PLPPR5/LHB/XCL2/PPBP/ADORA1/PROKR1/RLN3/CCRL2/SUCNR1/NPSR1/CCR2/ADRA2A/MLNR/TBXA2R/F2R/F2/GALR1/GPER1/HRH3/ADRA2B/GAL/SSTR1/NPBWR1/TACR1/DRD3/CCR4/APLNR/CCR10/HTR2A/LPAR2/NPY5R/MC2R/EDNRA/HCAR1/NTSR1/GPR39/CCL3/CCL21/NMUR2/HCRT/PRLH/C…
rna phosphodiester bond hydrolysis, endonucleolytic	rna phosphodiester bond hydrolysis, endonucleolytic	28	0.595748	1.9855	0.000251541	0.00595475	0.00484853	3455	tags=50%, list=15%, signal=42%	RPP40/ZC3H12B/LACTB2/RCL1/RRS1/ABT1/RPS21/RNASEH1/NOP9/ZC3H12C/NYNRIN/NOP14/NOL9/KRI1
peptide gpcrs	peptide gpcrs	66	-0.438838	-1.85048	0.000250768	0.00595475	0.00484853	2673	tags=26%, list=12%, signal=23%	CCR2/GALR1/TACR1/CCR4/CCR10/NPY5R/MC2R/EDNRA/NTSR1/CCR1/SSTR2/FSHR/EDNRB/BDKRB1/C5AR1/C3AR1/FPR1
transcription, dna-templated	transcription, dna-templated	295	0.30786	1.49832	0.000253395	0.00597565	0.00486555	4199	tags=29%, list=19%, signal=24%	ZC3H8/USPL1/WDR61/NCOA2/MKRN2/TAF4/TAF1L/ERCC3/RBMX/POLR1E/NIFK/CREB1/TFAM/SUPT16H/PCF11/ELP2/POLR2D/SCAF8/PCID2/HIPK3/GTF3C3/TAF2/RRN3/TWNK/PWP1/POLR2B/RRN3P2/RPAP2/GTF2H3/CBFB/POLR3H/ABT1/THAP1/MED10/POLR3GL/TFB2M/GTF3C2/LEO1/PPARGC1A/TBP/TAF5/EPC1/SNAPC5/TRIP11/NCBP3/DDX21/NFYA/CCNT2/GTF2H2/KLF13/TCFL5/NFKB1/ICE2/NOCT/POLR2G/SMAD4/MNAT1/DR1/GTF2E1/MBD1/TFB1M/MTERF2/MED20/ELP4/MED17/GTF2F2/GTF2…
myeloid leukocyte activation	myeloid leukocyte activation	94	-0.395055	-1.78596	0.000255637	0.00600551	0.00488986	2313	tags=23%, list=10%, signal=21%	SNCA/BATF/GRN/TNF/MT1G/SLC11A1/SYK/CCL3/VAMP2/PREX1/C1QA/ANXA3/PYCARD/FPR2/C5AR1/TMEM106A/IFI35/S100A12/STXBP2/TLR1/DYSF/SBNO2
chromatin assembly	chromatin assembly	78	0.430435	1.75454	0.000259221	0.00606655	0.00493956	2502	tags=29%, list=11%, signal=26%	ASF1A/KAT6B/HDAC1/SIRT1/FAM172A/NAP1L3/SUPT16H/RIF1/UBN2/BRD2/DNAJC9/CTCF/POLE3/NASP/CHRAC1/CDAN1/SPTY2D1/RBBP4/SCMH1/SUV39H1/CTBP1/CHAF1A/RB1
mitotic cell cycle process	mitotic cell cycle process	463	0.289434	1.4729	0.000261757	0.0061027	0.004969	5467	tags=33%, list=24%, signal=25%	SKP2/RAN/CLASP2/ZW10/SMC2/NCAPD3/EXOC5/CKAP5/BOD1/PAFAH1B1/PDS5A/BARD1/ATF2/SON/NPAT/RPL26/USP8/SEH1L/SPDL1/FOXN3/CHEK2/RAD50/CUL2/TIPIN/IK/ANAPC7/CACUL1/TTC19/TENT4A/KAT5/EFHC1/BRCC3/RPA2/EML4/FANCD2/TAF2/LSM14A/BBS4/POGZ/CCNE1/RFWD3/CNTROB/NOP53/RRS1/ABCB1/MCM2/CENPK/NASP/EXOC2/RAB11A/MAPRE1/CHEK1/PIBF1/PDCD6IP/SBDS/PLCB1/TAOK1/CDC23/SMC1A/CDC16/CHAMP1/ABRAXAS1/STAG1/CENPE/TBCE/MAP10/SPAG5/RINT…
transcriptional regulation by tp53	transcriptional regulation by tp53	356	0.301937	1.49958	0.000288987	0.00671213	0.00546521	5747	tags=36%, list=25%, signal=27%	LRPPRC/CNOT2/COX20/HDAC1/CNOT10/BARD1/COX7C/WRN/BRD1/CNOT6/TAF4/ATF2/STEAP3/TAF1L/ERCC3/RRM2B/PPP2R5C/COX4I1/SUPT16H/UBA52/CHEK2/RAD50/NELFCD/FANCI/POLR2D/RGCC/KAT5/RFC3/RPA2/FANCD2/TAF2/POLR2B/CYCS/GTF2H3/CCNE1/TP53RK/TNFRSF10B/YWHAQ/RABGGTB/RPS27A/RFC4/PHF20/CHEK1/TBP/TAF5/RBL2/CNOT4/RHNO1/CNOT8/MTOR/RBBP4/GLS/CCNT2/TIGAR/GTF2H2/BLM/KAT6A/PRKAA1/PIDD1/PRKAG2/COX6C/BANP/TAF15/CENPJ/POLR2G/MNAT1/…
protein localization to nucleus	protein localization to nucleus	132	0.377256	1.67047	0.000293007	0.00675453	0.00549973	6301	tags=46%, list=28%, signal=34%	NUP35/RAN/SUN1/RPAIN/IPO5/BARD1/WRN/NUP133/RAP1GDS1/NUP93/HNRNPU/NUP85/CBLB/RANBP2/PRICKLE1/ARL2BP/BBS4/CHCHD10/KPNA5/NUP88/RPF2/NXT1/NOP53/RRS1/DVL1/NUP54/CSE1L/IPO8/HEATR3/MORC3/BANP/NUP107/FAM53A/RANBP6/RRP7A/NUP155/IPO9/NUP153/NUP62/HHEX/PLK1/SUN2/NUP62CL/TOR1AIP1/IPO7/KPNA4/STK4/RANGAP1/SYNE1/IPO11/TAF8/PARK7/NUP188/APPL2/WRAP53/AKT1/SPRN/MDM2/SKP1/NOL8/BMP7
positive regulation of cytosolic calcium ion concentration	positive regulation of cytosolic calcium ion concentration	144	-0.338741	-1.65429	0.00029244	0.00675453	0.00549973	3514	tags=31%, list=16%, signal=27%	JPH2/CIB2/PTGER3/F2RL1/GPR20/GPR55/BCAP31/ADRA1B/P2RX7/CCR8/CCRL2/CCR2/CALCA/PLCE1/ADCYAP1/TBXA2R/TRPM1/P2RX3/F2R/GPER1/GLP1R/TACR1/DRD3/CCR4/JPH1/CCR10/LPAR2/EDNRA/FIS1/NMUR2/CCR1/GPR32/ACKR4/P2RX4/BDKRB1/C5AR2/PROK2/FPR2/C5AR1/C3AR1/FPR1/GNA15/CD55/S1PR4/LPAR6
positive regulation of nf-kappab transcription factor activity	positive regulation of nf-kappab transcription factor activity	145	-0.339844	-1.65723	0.000298502	0.00685553	0.00558197	2664	tags=23%, list=12%, signal=20%	AIM2/ZBTB7A/IKBKG/CRNN/RIPK4/EIF2AK2/TRIM21/LGALS9/TNF/FLOT2/CFLAR/NTSR1/IL18/CARD14/TICAM1/TRIML1/CARD16/IL1B/CLOCK/TRADD/PYCARD/RBCK1/MYD88/TLR2/S100A8/RIPK3/PRKD2/RNF31/NLRC4/S100A12/FLOT1/ADAM8/S100A9
myd88 deficiency (tlr2 4)	myd88 deficiency (tlr2 4)	17	-0.690967	-2.13475	0.000300621	0.00687852	0.00560069	468	tags=47%, list=2%, signal=46%	TIRAP/TLR4/MYD88/TLR2/S100A8/LY96/TLR1/S100A9
translation factors	translation factors	40	0.532297	1.90163	0.000305066	0.00690324	0.00562082	3464	tags=45%, list=15%, signal=38%	EIF4B/EEF2K/EIF3E/EEF1G/EIF3D/EIF2B1/PAIP1/EIF3F/EIF4H/EIF3G/EIF2B5/GSPT2/EIF2S1/EEF1B2/EIF2S3/EIF4A2/EEF1A2/EIF1AX
[truncated: 276 more rows]

## Sheet: SupTable8
Supplementary Table 8: Fast Gene Set Enrichment Analysis
Tissue	Analysis	ID	Description	setSize	enrichmentScore	NES	pvalue	p.adjust	qvalue	rank	leading_edge	core_enrichment
[truncated: 553 more rows]

## Sheet: SupTable9
Supplementary Table 9: Genes significantly related with ABI in S-PrediXcan
[truncated: 168 more rows]

[truncated: 3 more sheets: SupTable10, SupTable11, SupTable12]
